# Supplementary material for: Heterozygous variants of NOD2, IL10RA, PLA2G6 and COL7A1 correlate with Crohn's disease
Source: Heliyon. 2023 Nov 30;10(1):e22968. doi: 10.1016/j.heliyon.2023.e22968 (PMC10754897; doi:10.1016/j.heliyon.2023.e22968)
Supplement: Multimedia component 2 [file mmc2.xlsx]

## Sheet: Sheet1
Gene Symbol	Description	Category	Gifts	GC Id	Relevance score	GeneCards Link
NOD2	Nucleotide Binding Oligomerization Domain Containing 2	Protein Coding	48	GC16P050693	117.92	https://www.genecards.org/cgi-bin/carddisp.pl?gene=NOD2
TNF	Tumor Necrosis Factor	Protein Coding	51	GC06P047305	108.37	https://www.genecards.org/cgi-bin/carddisp.pl?gene=TNF
IL6	Interleukin 6	Protein Coding	50	GC07P022765	95.33	https://www.genecards.org/cgi-bin/carddisp.pl?gene=IL6
IL10	Interleukin 10	Protein Coding	47	GC01M206767	86.69	https://www.genecards.org/cgi-bin/carddisp.pl?gene=IL10
IL1B	Interleukin 1 Beta	Protein Coding	48	GC02M112829	80.42	https://www.genecards.org/cgi-bin/carddisp.pl?gene=IL1B
TLR4	Toll Like Receptor 4	Protein Coding	51	GC09P117704	79.38	https://www.genecards.org/cgi-bin/carddisp.pl?gene=TLR4
IFNG	Interferon Gamma	Protein Coding	48	GC12M068064	77.03	https://www.genecards.org/cgi-bin/carddisp.pl?gene=IFNG
CCR6	C-C Motif Chemokine Receptor 6	Protein Coding	44	GC06P167111	73.02	https://www.genecards.org/cgi-bin/carddisp.pl?gene=CCR6
HLA-DRB1	Major Histocompatibility Complex, Class II, DR Beta 1	Protein Coding	46	GC06M032578	70.04	https://www.genecards.org/cgi-bin/carddisp.pl?gene=HLA-DRB1
IL23R	Interleukin 23 Receptor	Protein Coding	44	GC01P067138	67.55	https://www.genecards.org/cgi-bin/carddisp.pl?gene=IL23R
STAT3	Signal Transducer And Activator Of Transcription 3	Protein Coding	52	GC17M042313	67.13	https://www.genecards.org/cgi-bin/carddisp.pl?gene=STAT3
TLR2	Toll Like Receptor 2	Protein Coding	51	GC04P153684	67.03	https://www.genecards.org/cgi-bin/carddisp.pl?gene=TLR2
CCL2	C-C Motif Chemokine Ligand 2	Protein Coding	48	GC17P034255	66.13	https://www.genecards.org/cgi-bin/carddisp.pl?gene=CCL2
ATG16L1	Autophagy Related 16 Like 1	Protein Coding	43	GC02P233215	62.45	https://www.genecards.org/cgi-bin/carddisp.pl?gene=ATG16L1
TNFRSF1A	TNF Receptor Superfamily Member 1A	Protein Coding	49	GC12M006328	59.01	https://www.genecards.org/cgi-bin/carddisp.pl?gene=TNFRSF1A
ABCB1	ATP Binding Cassette Subfamily B Member 1	Protein Coding	51	GC07M087504	58.51	https://www.genecards.org/cgi-bin/carddisp.pl?gene=ABCB1
PTPN22	Protein Tyrosine Phosphatase Non-Receptor Type 22	Protein Coding	46	GC01M113813	58.46	https://www.genecards.org/cgi-bin/carddisp.pl?gene=PTPN22
IRGM	Immunity Related GTPase M	Protein Coding	38	GC05P150846	57.84	https://www.genecards.org/cgi-bin/carddisp.pl?gene=IRGM
TNFRSF1B	TNF Receptor Superfamily Member 1B	Protein Coding	47	GC01P012167	55.31	https://www.genecards.org/cgi-bin/carddisp.pl?gene=TNFRSF1B
NLRP3	NLR Family Pyrin Domain Containing 3	Protein Coding	47	GC01P247415	54.52	https://www.genecards.org/cgi-bin/carddisp.pl?gene=NLRP3
SLC22A4	Solute Carrier Family 22 Member 4	Protein Coding	43	GC05P132294	54.36	https://www.genecards.org/cgi-bin/carddisp.pl?gene=SLC22A4
SLC22A5	Solute Carrier Family 22 Member 5	Protein Coding	46	GC05P132369	54.12	https://www.genecards.org/cgi-bin/carddisp.pl?gene=SLC22A5
ADAM17	ADAM Metallopeptidase Domain 17	Protein Coding	51	GC02M009488	54.04	https://www.genecards.org/cgi-bin/carddisp.pl?gene=ADAM17
IL10RA	Interleukin 10 Receptor Subunit Alpha	Protein Coding	45	GC11P117987	54.04	https://www.genecards.org/cgi-bin/carddisp.pl?gene=IL10RA
TLR5	Toll Like Receptor 5	Protein Coding	47	GC01M223109	53.2	https://www.genecards.org/cgi-bin/carddisp.pl?gene=TLR5
SLC11A1	Solute Carrier Family 11 Member 1	Protein Coding	47	GC02P218382	52.2	https://www.genecards.org/cgi-bin/carddisp.pl?gene=SLC11A1
TNFSF15	TNF Superfamily Member 15	Protein Coding	45	GC09M114784	51.84	https://www.genecards.org/cgi-bin/carddisp.pl?gene=TNFSF15
CD40LG	CD40 Ligand	Protein Coding	47	GC0XP136649	51.76	https://www.genecards.org/cgi-bin/carddisp.pl?gene=CD40LG
IL10RB	Interleukin 10 Receptor Subunit Beta	Protein Coding	44	GC21P033266	51.27	https://www.genecards.org/cgi-bin/carddisp.pl?gene=IL10RB
TP53	Tumor Protein P53	Protein Coding	54	GC17M007661	50.77	https://www.genecards.org/cgi-bin/carddisp.pl?gene=TP53
IRF5	Interferon Regulatory Factor 5	Protein Coding	48	GC07P128937	50.59	https://www.genecards.org/cgi-bin/carddisp.pl?gene=IRF5
CTLA4	Cytotoxic T-Lymphocyte Associated Protein 4	Protein Coding	45	GC02P203867	49.89	https://www.genecards.org/cgi-bin/carddisp.pl?gene=CTLA4
TGFB1	Transforming Growth Factor Beta 1	Protein Coding	52	GC19M041301	49.61	https://www.genecards.org/cgi-bin/carddisp.pl?gene=TGFB1
LACC1	Laccase Domain Containing 1	Protein Coding	35	GC13P043879	49.44	https://www.genecards.org/cgi-bin/carddisp.pl?gene=LACC1
ACE	Angiotensin I Converting Enzyme	Protein Coding	49	GC17P063477	49.05	https://www.genecards.org/cgi-bin/carddisp.pl?gene=ACE
CRP	C-Reactive Protein	Protein Coding	46	GC01M159716	48.29	https://www.genecards.org/cgi-bin/carddisp.pl?gene=CRP
LRRK2	Leucine Rich Repeat Kinase 2	Protein Coding	49	GC12P040196	47.75	https://www.genecards.org/cgi-bin/carddisp.pl?gene=LRRK2
VEGFA	Vascular Endothelial Growth Factor A	Protein Coding	48	GC06P043770	47.4	https://www.genecards.org/cgi-bin/carddisp.pl?gene=VEGFA
DUOX2	Dual Oxidase 2	Protein Coding	43	GC15M045092	47.06	https://www.genecards.org/cgi-bin/carddisp.pl?gene=DUOX2
MPO	Myeloperoxidase	Protein Coding	50	GC17M058269	45.74	https://www.genecards.org/cgi-bin/carddisp.pl?gene=MPO
INAVA	Innate Immunity Activator	Protein Coding	28	GC01P200892	44.94	https://www.genecards.org/cgi-bin/carddisp.pl?gene=INAVA
ICAM1	Intercellular Adhesion Molecule 1	Protein Coding	50	GC19P010270	44.41	https://www.genecards.org/cgi-bin/carddisp.pl?gene=ICAM1
IGF1	Insulin Like Growth Factor 1	Protein Coding	50	GC12M102395	44.03	https://www.genecards.org/cgi-bin/carddisp.pl?gene=IGF1
INS	Insulin	Protein Coding	48	GC11M002159	44.02	https://www.genecards.org/cgi-bin/carddisp.pl?gene=INS
CXCL8	C-X-C Motif Chemokine Ligand 8	Protein Coding	41	GC04P073740	43.77	https://www.genecards.org/cgi-bin/carddisp.pl?gene=CXCL8
F2	Coagulation Factor II, Thrombin	Protein Coding	48	GC11P046720	43.09	https://www.genecards.org/cgi-bin/carddisp.pl?gene=F2
IL1RN	Interleukin 1 Receptor Antagonist	Protein Coding	48	GC02P115307	42.97	https://www.genecards.org/cgi-bin/carddisp.pl?gene=IL1RN
ALB	Albumin	Protein Coding	50	GC04P073397	42.69	https://www.genecards.org/cgi-bin/carddisp.pl?gene=ALB
IL2RA	Interleukin 2 Receptor Subunit Alpha	Protein Coding	50	GC10M006010	42.36	https://www.genecards.org/cgi-bin/carddisp.pl?gene=IL2RA
MTHFR	Methylenetetrahydrofolate Reductase	Protein Coding	47	GC01M011785	42.22	https://www.genecards.org/cgi-bin/carddisp.pl?gene=MTHFR
IL18BP	Interleukin 18 Binding Protein	Protein Coding	39	GC11P071998	41.75	https://www.genecards.org/cgi-bin/carddisp.pl?gene=IL18BP
NDUFA13	NADH:Ubiquinone Oxidoreductase Subunit A13	Protein Coding	44	GC19P019515	41.14	https://www.genecards.org/cgi-bin/carddisp.pl?gene=NDUFA13
HLA-B	Major Histocompatibility Complex, Class I, B	Protein Coding	45	GC06M031315	40.83	https://www.genecards.org/cgi-bin/carddisp.pl?gene=HLA-B
IL13	Interleukin 13	Protein Coding	44	GC05P132656	40.42	https://www.genecards.org/cgi-bin/carddisp.pl?gene=IL13
LEP	Leptin	Protein Coding	47	GC07P128241	40.3	https://www.genecards.org/cgi-bin/carddisp.pl?gene=LEP
STAT1	Signal Transducer And Activator Of Transcription 1	Protein Coding	53	GC02M190908	39.33	https://www.genecards.org/cgi-bin/carddisp.pl?gene=STAT1
IL4	Interleukin 4	Protein Coding	46	GC05P132673	39.3	https://www.genecards.org/cgi-bin/carddisp.pl?gene=IL4
CCR5	C-C Motif Chemokine Receptor 5	Protein Coding	46	GC03P046383	39.23	https://www.genecards.org/cgi-bin/carddisp.pl?gene=CCR5
IL2	Interleukin 2	Protein Coding	45	GC04M122451	39.18	https://www.genecards.org/cgi-bin/carddisp.pl?gene=IL2
CDH1	Cadherin 1	Protein Coding	50	GC16P068737	38.69	https://www.genecards.org/cgi-bin/carddisp.pl?gene=CDH1
JAK2	Janus Kinase 2	Protein Coding	54	GC09P004985	38.62	https://www.genecards.org/cgi-bin/carddisp.pl?gene=JAK2
PPARG	Peroxisome Proliferator Activated Receptor Gamma	Protein Coding	52	GC03P012287	38.36	https://www.genecards.org/cgi-bin/carddisp.pl?gene=PPARG
MUC1	Mucin 1, Cell Surface Associated	Protein Coding	47	GC01M155185	37.82	https://www.genecards.org/cgi-bin/carddisp.pl?gene=MUC1
IL17A	Interleukin 17A	Protein Coding	42	GC06P052186	37.8	https://www.genecards.org/cgi-bin/carddisp.pl?gene=IL17A
RET	Ret Proto-Oncogene	Protein Coding	53	GC10P043081	37.45	https://www.genecards.org/cgi-bin/carddisp.pl?gene=RET
FASLG	Fas Ligand	Protein Coding	47	GC01P172628	37.26	https://www.genecards.org/cgi-bin/carddisp.pl?gene=FASLG
HLA-DQB1	Major Histocompatibility Complex, Class II, DQ Beta 1	Protein Coding	44	GC06M032804	37.08	https://www.genecards.org/cgi-bin/carddisp.pl?gene=HLA-DQB1
NOS2	Nitric Oxide Synthase 2	Protein Coding	49	GC17M027756	36.83	https://www.genecards.org/cgi-bin/carddisp.pl?gene=NOS2
TTR	Transthyretin	Protein Coding	49	GC18P031557	36.76	https://www.genecards.org/cgi-bin/carddisp.pl?gene=TTR
CFTR	CF Transmembrane Conductance Regulator	Protein Coding	51	GC07P117287	36.37	https://www.genecards.org/cgi-bin/carddisp.pl?gene=CFTR
BDNF	Brain Derived Neurotrophic Factor	Protein Coding	47	GC11M027654	36.15	https://www.genecards.org/cgi-bin/carddisp.pl?gene=BDNF
FOXP3	Forkhead Box P3	Protein Coding	46	GC0XM049250	36.01	https://www.genecards.org/cgi-bin/carddisp.pl?gene=FOXP3
MIR21	MicroRNA 21	RNA Gene	24	GC17P059841	35.77	https://www.genecards.org/cgi-bin/carddisp.pl?gene=MIR21
IL18	Interleukin 18	Protein Coding	44	GC11M112143	35.72	https://www.genecards.org/cgi-bin/carddisp.pl?gene=IL18
MYC	MYC Proto-Oncogene, BHLH Transcription Factor	Protein Coding	51	GC08P127735	35.69	https://www.genecards.org/cgi-bin/carddisp.pl?gene=MYC
MMP1	Matrix Metallopeptidase 1	Protein Coding	51	GC11M102810	35.67	https://www.genecards.org/cgi-bin/carddisp.pl?gene=MMP1
CAT	Catalase	Protein Coding	50	GC11P034460	35.55	https://www.genecards.org/cgi-bin/carddisp.pl?gene=CAT
POMC	Proopiomelanocortin	Protein Coding	48	GC02M025160	35.49	https://www.genecards.org/cgi-bin/carddisp.pl?gene=POMC
CTNNB1	Catenin Beta 1	Protein Coding	53	GC03P041236	35.46	https://www.genecards.org/cgi-bin/carddisp.pl?gene=CTNNB1
MMP3	Matrix Metallopeptidase 3	Protein Coding	51	GC11M102835	35.16	https://www.genecards.org/cgi-bin/carddisp.pl?gene=MMP3
IL12B	Interleukin 12B	Protein Coding	44	GC05M159314	35.07	https://www.genecards.org/cgi-bin/carddisp.pl?gene=IL12B
HRAS	HRas Proto-Oncogene, GTPase	Protein Coding	52	GC11M000635	35.04	https://www.genecards.org/cgi-bin/carddisp.pl?gene=HRAS
MMP2	Matrix Metallopeptidase 2	Protein Coding	53	GC16P055390	34.88	https://www.genecards.org/cgi-bin/carddisp.pl?gene=MMP2
KRAS	KRAS Proto-Oncogene, GTPase	Protein Coding	51	GC12M025204	34.82	https://www.genecards.org/cgi-bin/carddisp.pl?gene=KRAS
CD4	CD4 Molecule	Protein Coding	49	GC12P006786	34.5	https://www.genecards.org/cgi-bin/carddisp.pl?gene=CD4
CD40	CD40 Molecule	Protein Coding	48	GC20P046118	34.5	https://www.genecards.org/cgi-bin/carddisp.pl?gene=CD40
FAS	Fas Cell Surface Death Receptor	Protein Coding	50	GC10P088969	34.42	https://www.genecards.org/cgi-bin/carddisp.pl?gene=FAS
EGF	Epidermal Growth Factor	Protein Coding	51	GC04P109912	34.36	https://www.genecards.org/cgi-bin/carddisp.pl?gene=EGF
SMAD3	SMAD Family Member 3	Protein Coding	49	GC15P067063	34.3	https://www.genecards.org/cgi-bin/carddisp.pl?gene=SMAD3
AKT1	AKT Serine/Threonine Kinase 1	Protein Coding	54	GC14M104769	34.23	https://www.genecards.org/cgi-bin/carddisp.pl?gene=AKT1
MEFV	MEFV Innate Immuity Regulator, Pyrin	Protein Coding	43	GC16M003281	33.8	https://www.genecards.org/cgi-bin/carddisp.pl?gene=MEFV
NFKB1	Nuclear Factor Kappa B Subunit 1	Protein Coding	52	GC04P102501	33.77	https://www.genecards.org/cgi-bin/carddisp.pl?gene=NFKB1
PRTN3	Proteinase 3	Protein Coding	44	GC19P000840	33.68	https://www.genecards.org/cgi-bin/carddisp.pl?gene=PRTN3
ELANE	Elastase, Neutrophil Expressed	Protein Coding	46	GC19P000854	33.66	https://www.genecards.org/cgi-bin/carddisp.pl?gene=ELANE
APC	APC Regulator Of WNT Signaling Pathway	Protein Coding	48	GC05P112707	33.6	https://www.genecards.org/cgi-bin/carddisp.pl?gene=APC
SERPINE1	Serpin Family E Member 1	Protein Coding	50	GC07P101127	33.34	https://www.genecards.org/cgi-bin/carddisp.pl?gene=SERPINE1
EPO	Erythropoietin	Protein Coding	41	GC07P100720	33.3	https://www.genecards.org/cgi-bin/carddisp.pl?gene=EPO
GHRL	Ghrelin And Obestatin Prepropeptide	Protein Coding	43	GC03M010285	32.98	https://www.genecards.org/cgi-bin/carddisp.pl?gene=GHRL
HP	Haptoglobin	Protein Coding	44	GC16P072089	32.88	https://www.genecards.org/cgi-bin/carddisp.pl?gene=HP
ICOSLG	Inducible T Cell Costimulator Ligand	Protein Coding	39	GC21M044222	32.57	https://www.genecards.org/cgi-bin/carddisp.pl?gene=ICOSLG
HLA-DQA1	Major Histocompatibility Complex, Class II, DQ Alpha 1	Protein Coding	42	GC06P047340	32.54	https://www.genecards.org/cgi-bin/carddisp.pl?gene=HLA-DQA1
EGFR	Epidermal Growth Factor Receptor	Protein Coding	54	GC07P055019	32.38	https://www.genecards.org/cgi-bin/carddisp.pl?gene=EGFR
LTA	Lymphotoxin Alpha	Protein Coding	42	GC06P047303	32.38	https://www.genecards.org/cgi-bin/carddisp.pl?gene=LTA
F5	Coagulation Factor V	Protein Coding	45	GC01M169511	32.33	https://www.genecards.org/cgi-bin/carddisp.pl?gene=F5
HSPD1	Heat Shock Protein Family D (Hsp60) Member 1	Protein Coding	47	GC02M197486	32.21	https://www.genecards.org/cgi-bin/carddisp.pl?gene=HSPD1
SERPINC1	Serpin Family C Member 1	Protein Coding	48	GC01M174153	32.13	https://www.genecards.org/cgi-bin/carddisp.pl?gene=SERPINC1
TLR3	Toll Like Receptor 3	Protein Coding	52	GC04P186059	32.06	https://www.genecards.org/cgi-bin/carddisp.pl?gene=TLR3
ABCA1	ATP Binding Cassette Subfamily A Member 1	Protein Coding	48	GC09M104781	32.04	https://www.genecards.org/cgi-bin/carddisp.pl?gene=ABCA1
NFKBIA	NFKB Inhibitor Alpha	Protein Coding	50	GC14M035401	31.8	https://www.genecards.org/cgi-bin/carddisp.pl?gene=NFKBIA
CASP8	Caspase 8	Protein Coding	52	GC02P201233	31.49	https://www.genecards.org/cgi-bin/carddisp.pl?gene=CASP8
HGF	Hepatocyte Growth Factor	Protein Coding	52	GC07M081699	31.45	https://www.genecards.org/cgi-bin/carddisp.pl?gene=HGF
HMOX1	Heme Oxygenase 1	Protein Coding	52	GC22P035380	31.23	https://www.genecards.org/cgi-bin/carddisp.pl?gene=HMOX1
MIR155	MicroRNA 155	RNA Gene	18	GC21P025573	31.21	https://www.genecards.org/cgi-bin/carddisp.pl?gene=MIR155
S100A9	S100 Calcium Binding Protein A9	Protein Coding	43	GC01P153357	31.14	https://www.genecards.org/cgi-bin/carddisp.pl?gene=S100A9
ITGA4	Integrin Subunit Alpha 4	Protein Coding	48	GC02P181456	31.14	https://www.genecards.org/cgi-bin/carddisp.pl?gene=ITGA4
CCL3	C-C Motif Chemokine Ligand 3	Protein Coding	39	GC17M036088	31.13	https://www.genecards.org/cgi-bin/carddisp.pl?gene=CCL3
TGFB2	Transforming Growth Factor Beta 2	Protein Coding	50	GC01P218345	31.12	https://www.genecards.org/cgi-bin/carddisp.pl?gene=TGFB2
NOTCH1	Notch Receptor 1	Protein Coding	51	GC09M136602	30.97	https://www.genecards.org/cgi-bin/carddisp.pl?gene=NOTCH1
COMT	Catechol-O-Methyltransferase	Protein Coding	51	GC22P019941	30.96	https://www.genecards.org/cgi-bin/carddisp.pl?gene=COMT
PSTPIP1	Proline-Serine-Threonine Phosphatase Interacting Protein 1	Protein Coding	45	GC15P076993	30.95	https://www.genecards.org/cgi-bin/carddisp.pl?gene=PSTPIP1
PTPRC	Protein Tyrosine Phosphatase Receptor Type C	Protein Coding	51	GC01P198607	30.92	https://www.genecards.org/cgi-bin/carddisp.pl?gene=PTPRC
CCND1	Cyclin D1	Protein Coding	52	GC11P069641	30.68	https://www.genecards.org/cgi-bin/carddisp.pl?gene=CCND1
MLH1	MutL Homolog 1	Protein Coding	48	GC03P036993	30.43	https://www.genecards.org/cgi-bin/carddisp.pl?gene=MLH1
PTH	Parathyroid Hormone	Protein Coding	47	GC11M013492	30.36	https://www.genecards.org/cgi-bin/carddisp.pl?gene=PTH
FLNA	Filamin A	Protein Coding	49	GC0XM154348	30.27	https://www.genecards.org/cgi-bin/carddisp.pl?gene=FLNA
CARD9	Caspase Recruitment Domain Family Member 9	Protein Coding	44	GC09M136361	30.27	https://www.genecards.org/cgi-bin/carddisp.pl?gene=CARD9
TLR9	Toll Like Receptor 9	Protein Coding	45	GC03M052222	30.25	https://www.genecards.org/cgi-bin/carddisp.pl?gene=TLR9
HLA-A	Major Histocompatibility Complex, Class I, A	Protein Coding	46	GC06P047265	30.15	https://www.genecards.org/cgi-bin/carddisp.pl?gene=HLA-A
CCL11	C-C Motif Chemokine Ligand 11	Protein Coding	43	GC17P034285	29.95	https://www.genecards.org/cgi-bin/carddisp.pl?gene=CCL11
TPMT	Thiopurine S-Methyltransferase	Protein Coding	47	GC06M018128	29.84	https://www.genecards.org/cgi-bin/carddisp.pl?gene=TPMT
STAT4	Signal Transducer And Activator Of Transcription 4	Protein Coding	45	GC02M191029	29.79	https://www.genecards.org/cgi-bin/carddisp.pl?gene=STAT4
SPP1	Secreted Phosphoprotein 1	Protein Coding	46	GC04P087975	29.78	https://www.genecards.org/cgi-bin/carddisp.pl?gene=SPP1
SLC6A4	Solute Carrier Family 6 Member 4	Protein Coding	47	GC17M030194	29.73	https://www.genecards.org/cgi-bin/carddisp.pl?gene=SLC6A4
NGF	Nerve Growth Factor	Protein Coding	50	GC01M115285	29.72	https://www.genecards.org/cgi-bin/carddisp.pl?gene=NGF
TNFRSF11B	TNF Receptor Superfamily Member 11b	Protein Coding	47	GC08M118923	29.51	https://www.genecards.org/cgi-bin/carddisp.pl?gene=TNFRSF11B
PTPN2	Protein Tyrosine Phosphatase Non-Receptor Type 2	Protein Coding	46	GC18M017325	29.45	https://www.genecards.org/cgi-bin/carddisp.pl?gene=PTPN2
APOB	Apolipoprotein B	Protein Coding	45	GC02M020956	29.41	https://www.genecards.org/cgi-bin/carddisp.pl?gene=APOB
CDKN2A	Cyclin Dependent Kinase Inhibitor 2A	Protein Coding	51	GC09M021967	29.33	https://www.genecards.org/cgi-bin/carddisp.pl?gene=CDKN2A
FCGR2A	Fc Fragment Of IgG Receptor IIa	Protein Coding	45	GC01P161505	29.31	https://www.genecards.org/cgi-bin/carddisp.pl?gene=FCGR2A
ERCC6	ERCC Excision Repair 6, Chromatin Remodeling Factor	Protein Coding	45	GC10M049454	29.29	https://www.genecards.org/cgi-bin/carddisp.pl?gene=ERCC6
FN1	Fibronectin 1	Protein Coding	50	GC02M215360	29.2	https://www.genecards.org/cgi-bin/carddisp.pl?gene=FN1
HSPB1	Heat Shock Protein Family B (Small) Member 1	Protein Coding	51	GC07P076302	29.03	https://www.genecards.org/cgi-bin/carddisp.pl?gene=HSPB1
RELA	RELA Proto-Oncogene, NF-KB Subunit	Protein Coding	50	GC11M065653	28.93	https://www.genecards.org/cgi-bin/carddisp.pl?gene=RELA
MMP9	Matrix Metallopeptidase 9	Protein Coding	52	GC20P046008	28.68	https://www.genecards.org/cgi-bin/carddisp.pl?gene=MMP9
CXCL12	C-X-C Motif Chemokine Ligand 12	Protein Coding	45	GC10M044294	28.65	https://www.genecards.org/cgi-bin/carddisp.pl?gene=CXCL12
NR3C1	Nuclear Receptor Subfamily 3 Group C Member 1	Protein Coding	50	GC05M143277	28.62	https://www.genecards.org/cgi-bin/carddisp.pl?gene=NR3C1
LMNA	Lamin A/C	Protein Coding	47	GC01P156082	28.44	https://www.genecards.org/cgi-bin/carddisp.pl?gene=LMNA
MIF	Macrophage Migration Inhibitory Factor	Protein Coding	49	GC22P023894	28.41	https://www.genecards.org/cgi-bin/carddisp.pl?gene=MIF
S100A8	S100 Calcium Binding Protein A8	Protein Coding	42	GC01M153391	28.39	https://www.genecards.org/cgi-bin/carddisp.pl?gene=S100A8
ITGAM	Integrin Subunit Alpha M	Protein Coding	46	GC16P031550	28.37	https://www.genecards.org/cgi-bin/carddisp.pl?gene=ITGAM
MIR223	MicroRNA 223	RNA Gene	21	GC0XP066018	28.34	https://www.genecards.org/cgi-bin/carddisp.pl?gene=MIR223
NLRP1	NLR Family Pyrin Domain Containing 1	Protein Coding	44	GC17M005499	28.27	https://www.genecards.org/cgi-bin/carddisp.pl?gene=NLRP1
IL21	Interleukin 21	Protein Coding	43	GC04M122612	28.27	https://www.genecards.org/cgi-bin/carddisp.pl?gene=IL21
MYD88	MYD88 Innate Immune Signal Transduction Adaptor	Protein Coding	50	GC03P038179	28.21	https://www.genecards.org/cgi-bin/carddisp.pl?gene=MYD88
AGT	Angiotensinogen	Protein Coding	49	GC01M230702	28.15	https://www.genecards.org/cgi-bin/carddisp.pl?gene=AGT
APOE	Apolipoprotein E	Protein Coding	50	GC19P044906	28.13	https://www.genecards.org/cgi-bin/carddisp.pl?gene=APOE
ERBB2	Erb-B2 Receptor Tyrosine Kinase 2	Protein Coding	54	GC17P039687	28.13	https://www.genecards.org/cgi-bin/carddisp.pl?gene=ERBB2
ITGB2	Integrin Subunit Beta 2	Protein Coding	50	GC21M044885	28.04	https://www.genecards.org/cgi-bin/carddisp.pl?gene=ITGB2
BTNL2	Butyrophilin Like 2	Protein Coding	39	GC06M032393	28.01	https://www.genecards.org/cgi-bin/carddisp.pl?gene=BTNL2
LRP5	LDL Receptor Related Protein 5	Protein Coding	48	GC11P068298	27.98	https://www.genecards.org/cgi-bin/carddisp.pl?gene=LRP5
SERPINA1	Serpin Family A Member 1	Protein Coding	49	GC14M094376	27.89	https://www.genecards.org/cgi-bin/carddisp.pl?gene=SERPINA1
MTOR	Mechanistic Target Of Rapamycin Kinase	Protein Coding	54	GC01M011106	27.84	https://www.genecards.org/cgi-bin/carddisp.pl?gene=MTOR
TGFB3	Transforming Growth Factor Beta 3	Protein Coding	47	GC14M075958	27.78	https://www.genecards.org/cgi-bin/carddisp.pl?gene=TGFB3
IL12RB1	Interleukin 12 Receptor Subunit Beta 1	Protein Coding	44	GC19M018058	27.64	https://www.genecards.org/cgi-bin/carddisp.pl?gene=IL12RB1
ESR1	Estrogen Receptor 1	Protein Coding	53	GC06P151656	27.61	https://www.genecards.org/cgi-bin/carddisp.pl?gene=ESR1
MME	Membrane Metalloendopeptidase	Protein Coding	50	GC03P155024	27.59	https://www.genecards.org/cgi-bin/carddisp.pl?gene=MME
MIR22	MicroRNA 22	RNA Gene	20	GC17M001713	27.54	https://www.genecards.org/cgi-bin/carddisp.pl?gene=MIR22
PRODH	Proline Dehydrogenase 1	Protein Coding	45	GC22M018912	27.46	https://www.genecards.org/cgi-bin/carddisp.pl?gene=PRODH
PIK3CA	Phosphatidylinositol-4,5-Bisphosphate 3-Kinase Catalytic Subunit Alpha	Protein Coding	52	GC03P179148	27.42	https://www.genecards.org/cgi-bin/carddisp.pl?gene=PIK3CA
IL18RAP	Interleukin 18 Receptor Accessory Protein	Protein Coding	39	GC02P102418	27.34	https://www.genecards.org/cgi-bin/carddisp.pl?gene=IL18RAP
IL2RB	Interleukin 2 Receptor Subunit Beta	Protein Coding	48	GC22M037125	27.28	https://www.genecards.org/cgi-bin/carddisp.pl?gene=IL2RB
PTEN	Phosphatase And Tensin Homolog	Protein Coding	52	GC10P087863	27.2	https://www.genecards.org/cgi-bin/carddisp.pl?gene=PTEN
IL12RB2	Interleukin 12 Receptor Subunit Beta 2	Protein Coding	43	GC01P067307	27.06	https://www.genecards.org/cgi-bin/carddisp.pl?gene=IL12RB2
IRF1	Interferon Regulatory Factor 1	Protein Coding	47	GC05M132481	27	https://www.genecards.org/cgi-bin/carddisp.pl?gene=IRF1
REN	Renin	Protein Coding	48	GC01M204154	26.97	https://www.genecards.org/cgi-bin/carddisp.pl?gene=REN
CXCR4	C-X-C Motif Chemokine Receptor 4	Protein Coding	52	GC02M136114	26.9	https://www.genecards.org/cgi-bin/carddisp.pl?gene=CXCR4
THBD	Thrombomodulin	Protein Coding	44	GC20M023026	26.87	https://www.genecards.org/cgi-bin/carddisp.pl?gene=THBD
ALOX5	Arachidonate 5-Lipoxygenase	Protein Coding	48	GC10P045374	26.85	https://www.genecards.org/cgi-bin/carddisp.pl?gene=ALOX5
RETN	Resistin	Protein Coding	43	GC19P007669	26.78	https://www.genecards.org/cgi-bin/carddisp.pl?gene=RETN
IL23A	Interleukin 23 Subunit Alpha	Protein Coding	39	GC12P056335	26.69	https://www.genecards.org/cgi-bin/carddisp.pl?gene=IL23A
CASR	Calcium Sensing Receptor	Protein Coding	50	GC03P122183	26.67	https://www.genecards.org/cgi-bin/carddisp.pl?gene=CASR
SP140	SP140 Nuclear Body Protein	Protein Coding	37	GC02P230203	26.67	https://www.genecards.org/cgi-bin/carddisp.pl?gene=SP140
SMAD4	SMAD Family Member 4	Protein Coding	50	GC18P051028	26.55	https://www.genecards.org/cgi-bin/carddisp.pl?gene=SMAD4
TNFSF11	TNF Superfamily Member 11	Protein Coding	47	GC13P042562	26.54	https://www.genecards.org/cgi-bin/carddisp.pl?gene=TNFSF11
GATA3	GATA Binding Protein 3	Protein Coding	49	GC10P008045	26.53	https://www.genecards.org/cgi-bin/carddisp.pl?gene=GATA3
GCG	Glucagon	Protein Coding	41	GC02M162142	26.5	https://www.genecards.org/cgi-bin/carddisp.pl?gene=GCG
GBA	Glucosylceramidase Beta	Protein Coding	47	GC01M155234	26.44	https://www.genecards.org/cgi-bin/carddisp.pl?gene=GBA
TNFAIP3	TNF Alpha Induced Protein 3	Protein Coding	48	GC06P137866	26.29	https://www.genecards.org/cgi-bin/carddisp.pl?gene=TNFAIP3
MMP13	Matrix Metallopeptidase 13	Protein Coding	50	GC11M102942	26.04	https://www.genecards.org/cgi-bin/carddisp.pl?gene=MMP13
VDR	Vitamin D Receptor	Protein Coding	51	GC12M047841	26.02	https://www.genecards.org/cgi-bin/carddisp.pl?gene=VDR
IL22	Interleukin 22	Protein Coding	41	GC12M068248	26	https://www.genecards.org/cgi-bin/carddisp.pl?gene=IL22
S100A12	S100 Calcium Binding Protein A12	Protein Coding	39	GC01M153373	25.97	https://www.genecards.org/cgi-bin/carddisp.pl?gene=S100A12
NOD1	Nucleotide Binding Oligomerization Domain Containing 1	Protein Coding	44	GC07M030424	25.83	https://www.genecards.org/cgi-bin/carddisp.pl?gene=NOD1
XDH	Xanthine Dehydrogenase	Protein Coding	47	GC02M031294	25.83	https://www.genecards.org/cgi-bin/carddisp.pl?gene=XDH
SMAD7	SMAD Family Member 7	Protein Coding	43	GC18M048919	25.82	https://www.genecards.org/cgi-bin/carddisp.pl?gene=SMAD7
IGF2	Insulin Like Growth Factor 2	Protein Coding	48	GC11M002130	25.81	https://www.genecards.org/cgi-bin/carddisp.pl?gene=IGF2
SLC37A4	Solute Carrier Family 37 Member 4	Protein Coding	43	GC11M119024	25.81	https://www.genecards.org/cgi-bin/carddisp.pl?gene=SLC37A4
MST1	Macrophage Stimulating 1	Protein Coding	44	GC03M049683	25.77	https://www.genecards.org/cgi-bin/carddisp.pl?gene=MST1
NKX2-3	NK2 Homeobox 3	Protein Coding	37	GC10P099532	25.75	https://www.genecards.org/cgi-bin/carddisp.pl?gene=NKX2-3
CTSD	Cathepsin D	Protein Coding	52	GC11M001752	25.74	https://www.genecards.org/cgi-bin/carddisp.pl?gene=CTSD
DLG5	Discs Large MAGUK Scaffold Protein 5	Protein Coding	38	GC10M077790	25.61	https://www.genecards.org/cgi-bin/carddisp.pl?gene=DLG5
CEP43	Centrosomal Protein 43	Protein Coding	29	GC06P167001	25.53	https://www.genecards.org/cgi-bin/carddisp.pl?gene=CEP43
JUP	Junction Plakoglobin	Protein Coding	47	GC17M041754	25.53	https://www.genecards.org/cgi-bin/carddisp.pl?gene=JUP
MIR146A	MicroRNA 146a	RNA Gene	22	GC05P160485	25.47	https://www.genecards.org/cgi-bin/carddisp.pl?gene=MIR146A
HLA-G	Major Histocompatibility Complex, Class I, G	Protein Coding	44	GC06P047256	25.46	https://www.genecards.org/cgi-bin/carddisp.pl?gene=HLA-G
PLAU	Plasminogen Activator, Urokinase	Protein Coding	51	GC10P073909	25.4	https://www.genecards.org/cgi-bin/carddisp.pl?gene=PLAU
B2M	Beta-2-Microglobulin	Protein Coding	48	GC15P044711	25.31	https://www.genecards.org/cgi-bin/carddisp.pl?gene=B2M
NR1H4	Nuclear Receptor Subfamily 1 Group H Member 4	Protein Coding	48	GC12P100473	25.24	https://www.genecards.org/cgi-bin/carddisp.pl?gene=NR1H4
CYBA	Cytochrome B-245 Alpha Chain	Protein Coding	47	GC16M088643	25.2	https://www.genecards.org/cgi-bin/carddisp.pl?gene=CYBA
BRAF	B-Raf Proto-Oncogene, Serine/Threonine Kinase	Protein Coding	54	GC07M140719	25.19	https://www.genecards.org/cgi-bin/carddisp.pl?gene=BRAF
NF1	Neurofibromin 1	Protein Coding	48	GC17P031094	25.16	https://www.genecards.org/cgi-bin/carddisp.pl?gene=NF1
CFH	Complement Factor H	Protein Coding	45	GC01P196621	25.09	https://www.genecards.org/cgi-bin/carddisp.pl?gene=CFH
IL7R	Interleukin 7 Receptor	Protein Coding	47	GC05P035852	25.08	https://www.genecards.org/cgi-bin/carddisp.pl?gene=IL7R
GNAS	GNAS Complex Locus	Protein Coding	50	GC20P058839	25.07	https://www.genecards.org/cgi-bin/carddisp.pl?gene=GNAS
FGFR2	Fibroblast Growth Factor Receptor 2	Protein Coding	54	GC10M121478	24.88	https://www.genecards.org/cgi-bin/carddisp.pl?gene=FGFR2
SOCS3	Suppressor Of Cytokine Signaling 3	Protein Coding	44	GC17M078356	24.73	https://www.genecards.org/cgi-bin/carddisp.pl?gene=SOCS3
CHI3L1	Chitinase 3 Like 1	Protein Coding	43	GC01M203148	24.72	https://www.genecards.org/cgi-bin/carddisp.pl?gene=CHI3L1
PLA2G2A	Phospholipase A2 Group IIA	Protein Coding	45	GC01M019975	24.71	https://www.genecards.org/cgi-bin/carddisp.pl?gene=PLA2G2A
CD36	CD36 Molecule	Protein Coding	48	GC07P080369	24.6	https://www.genecards.org/cgi-bin/carddisp.pl?gene=CD36
IL17F	Interleukin 17F	Protein Coding	41	GC06M052209	24.53	https://www.genecards.org/cgi-bin/carddisp.pl?gene=IL17F
PTPN11	Protein Tyrosine Phosphatase Non-Receptor Type 11	Protein Coding	53	GC12P112418	24.46	https://www.genecards.org/cgi-bin/carddisp.pl?gene=PTPN11
MAPK1	Mitogen-Activated Protein Kinase 1	Protein Coding	51	GC22M021754	24.44	https://www.genecards.org/cgi-bin/carddisp.pl?gene=MAPK1
IFNGR1	Interferon Gamma Receptor 1	Protein Coding	50	GC06M137197	24.42	https://www.genecards.org/cgi-bin/carddisp.pl?gene=IFNGR1
FGFR3	Fibroblast Growth Factor Receptor 3	Protein Coding	55	GC04P001795	24.41	https://www.genecards.org/cgi-bin/carddisp.pl?gene=FGFR3
PRKN	Parkin RBR E3 Ubiquitin Protein Ligase	Protein Coding	40	GC06M161348	24.38	https://www.genecards.org/cgi-bin/carddisp.pl?gene=PRKN
MSH2	MutS Homolog 2	Protein Coding	48	GC02P047402	24.37	https://www.genecards.org/cgi-bin/carddisp.pl?gene=MSH2
MUC2	Mucin 2, Oligomeric Mucus/Gel-Forming	Protein Coding	38	GC11P001074	24.29	https://www.genecards.org/cgi-bin/carddisp.pl?gene=MUC2
SLC9A3	Solute Carrier Family 9 Member A3	Protein Coding	47	GC05M000472	24.29	https://www.genecards.org/cgi-bin/carddisp.pl?gene=SLC9A3
HTR2A	5-Hydroxytryptamine Receptor 2A	Protein Coding	47	GC13M046831	24.2	https://www.genecards.org/cgi-bin/carddisp.pl?gene=HTR2A
HSPA2	Heat Shock Protein Family A (Hsp70) Member 2	Protein Coding	43	GC14P064535	24.18	https://www.genecards.org/cgi-bin/carddisp.pl?gene=HSPA2
CYP2D6	Cytochrome P450 Family 2 Subfamily D Member 6	Protein Coding	48	GC22M042126	24.14	https://www.genecards.org/cgi-bin/carddisp.pl?gene=CYP2D6
CLCN5	Chloride Voltage-Gated Channel 5	Protein Coding	42	GC0XP049922	24.13	https://www.genecards.org/cgi-bin/carddisp.pl?gene=CLCN5
CX3CR1	C-X3-C Motif Chemokine Receptor 1	Protein Coding	44	GC03M039279	24	https://www.genecards.org/cgi-bin/carddisp.pl?gene=CX3CR1
EP300	E1A Binding Protein P300	Protein Coding	50	GC22P041091	23.91	https://www.genecards.org/cgi-bin/carddisp.pl?gene=EP300
C3	Complement C3	Protein Coding	47	GC19M006677	23.89	https://www.genecards.org/cgi-bin/carddisp.pl?gene=C3
HPRT1	Hypoxanthine Phosphoribosyltransferase 1	Protein Coding	48	GC0XP134460	23.88	https://www.genecards.org/cgi-bin/carddisp.pl?gene=HPRT1
FCGR3B	Fc Fragment Of IgG Receptor IIIb	Protein Coding	42	GC01M161623	23.82	https://www.genecards.org/cgi-bin/carddisp.pl?gene=FCGR3B
FGFR1	Fibroblast Growth Factor Receptor 1	Protein Coding	55	GC08M038400	23.77	https://www.genecards.org/cgi-bin/carddisp.pl?gene=FGFR1
GUCY2C	Guanylate Cyclase 2C	Protein Coding	45	GC12M014612	23.64	https://www.genecards.org/cgi-bin/carddisp.pl?gene=GUCY2C
ERAP1	Endoplasmic Reticulum Aminopeptidase 1	Protein Coding	43	GC05M096760	23.63	https://www.genecards.org/cgi-bin/carddisp.pl?gene=ERAP1
MT-CO1	Mitochondrially Encoded Cytochrome C Oxidase I	Protein Coding	32	GCMTP005906	23.61	https://www.genecards.org/cgi-bin/carddisp.pl?gene=MT-CO1
MIR142	MicroRNA 142	RNA Gene	20	GC17M058331	23.58	https://www.genecards.org/cgi-bin/carddisp.pl?gene=MIR142
MYO9B	Myosin IXB	Protein Coding	44	GC19P023294	23.58	https://www.genecards.org/cgi-bin/carddisp.pl?gene=MYO9B
MT-CYB	Mitochondrially Encoded Cytochrome B	Protein Coding	31	GCMTP014749	23.56	https://www.genecards.org/cgi-bin/carddisp.pl?gene=MT-CYB
OCLN	Occludin	Protein Coding	44	GC05P069492	23.54	https://www.genecards.org/cgi-bin/carddisp.pl?gene=OCLN
ACTB	Actin Beta	Protein Coding	49	GC07M005527	23.54	https://www.genecards.org/cgi-bin/carddisp.pl?gene=ACTB
CEACAM6	CEA Cell Adhesion Molecule 6	Protein Coding	40	GC19P041750	23.52	https://www.genecards.org/cgi-bin/carddisp.pl?gene=CEACAM6
MIR125A	MicroRNA 125a	RNA Gene	21	GC19P051720	23.48	https://www.genecards.org/cgi-bin/carddisp.pl?gene=MIR125A
IL26	Interleukin 26	Protein Coding	34	GC12M068201	23.45	https://www.genecards.org/cgi-bin/carddisp.pl?gene=IL26
MVK	Mevalonate Kinase	Protein Coding	48	GC12P109573	23.45	https://www.genecards.org/cgi-bin/carddisp.pl?gene=MVK
CFI	Complement Factor I	Protein Coding	46	GC04M109740	23.43	https://www.genecards.org/cgi-bin/carddisp.pl?gene=CFI
CHUK	Component Of Inhibitor Of Nuclear Factor Kappa B Kinase Complex	Protein Coding	52	GC10M100188	23.38	https://www.genecards.org/cgi-bin/carddisp.pl?gene=CHUK
MIR17	MicroRNA 17	RNA Gene	21	GC13P091350	23.33	https://www.genecards.org/cgi-bin/carddisp.pl?gene=MIR17
HNF4A	Hepatocyte Nuclear Factor 4 Alpha	Protein Coding	50	GC20P044355	23.32	https://www.genecards.org/cgi-bin/carddisp.pl?gene=HNF4A
HLA-DPA1	Major Histocompatibility Complex, Class II, DP Alpha 1	Protein Coding	40	GC06M033064	23.29	https://www.genecards.org/cgi-bin/carddisp.pl?gene=HLA-DPA1
FGF23	Fibroblast Growth Factor 23	Protein Coding	45	GC12M004368	23.22	https://www.genecards.org/cgi-bin/carddisp.pl?gene=FGF23
TERT	Telomerase Reverse Transcriptase	Protein Coding	51	GC05M001253	23.16	https://www.genecards.org/cgi-bin/carddisp.pl?gene=TERT
PSMB8	Proteasome 20S Subunit Beta 8	Protein Coding	49	GC06M032840	23.09	https://www.genecards.org/cgi-bin/carddisp.pl?gene=PSMB8
CAV1	Caveolin 1	Protein Coding	48	GC07P116524	23.04	https://www.genecards.org/cgi-bin/carddisp.pl?gene=CAV1
PTGS2	Prostaglandin-Endoperoxide Synthase 2	Protein Coding	48	GC01M186640	22.97	https://www.genecards.org/cgi-bin/carddisp.pl?gene=PTGS2
IGF1R	Insulin Like Growth Factor 1 Receptor	Protein Coding	54	GC15P098648	22.95	https://www.genecards.org/cgi-bin/carddisp.pl?gene=IGF1R
PROM1	Prominin 1	Protein Coding	44	GC04M015965	22.94	https://www.genecards.org/cgi-bin/carddisp.pl?gene=PROM1
STAT6	Signal Transducer And Activator Of Transcription 6	Protein Coding	50	GC12M057095	22.89	https://www.genecards.org/cgi-bin/carddisp.pl?gene=STAT6
GLI3	GLI Family Zinc Finger 3	Protein Coding	48	GC07M041960	22.89	https://www.genecards.org/cgi-bin/carddisp.pl?gene=GLI3
TYK2	Tyrosine Kinase 2	Protein Coding	52	GC19M010350	22.83	https://www.genecards.org/cgi-bin/carddisp.pl?gene=TYK2
PLG	Plasminogen	Protein Coding	48	GC06P160702	22.79	https://www.genecards.org/cgi-bin/carddisp.pl?gene=PLG
CD209	CD209 Molecule	Protein Coding	43	GC19M007739	22.79	https://www.genecards.org/cgi-bin/carddisp.pl?gene=CD209
IL1A	Interleukin 1 Alpha	Protein Coding	44	GC02M112773	22.79	https://www.genecards.org/cgi-bin/carddisp.pl?gene=IL1A
MIR145	MicroRNA 145	RNA Gene	21	GC05P149430	22.79	https://www.genecards.org/cgi-bin/carddisp.pl?gene=MIR145
UGT1A1	UDP Glucuronosyltransferase Family 1 Member A1	Protein Coding	48	GC02P233760	22.75	https://www.genecards.org/cgi-bin/carddisp.pl?gene=UGT1A1
CACNA1A	Calcium Voltage-Gated Channel Subunit Alpha1 A	Protein Coding	47	GC19M013206	22.74	https://www.genecards.org/cgi-bin/carddisp.pl?gene=CACNA1A
CCL5	C-C Motif Chemokine Ligand 5	Protein Coding	43	GC17M035871	22.71	https://www.genecards.org/cgi-bin/carddisp.pl?gene=CCL5
MIR126	MicroRNA 126	RNA Gene	22	GC09P136670	22.64	https://www.genecards.org/cgi-bin/carddisp.pl?gene=MIR126
ENG	Endoglin	Protein Coding	46	GC09M127815	22.6	https://www.genecards.org/cgi-bin/carddisp.pl?gene=ENG
U2AF1	U2 Small Nuclear RNA Auxiliary Factor 1	Protein Coding	41	GC21M043092	22.56	https://www.genecards.org/cgi-bin/carddisp.pl?gene=U2AF1
PLA2G6	Phospholipase A2 Group VI	Protein Coding	47	GC22M046185	22.53	https://www.genecards.org/cgi-bin/carddisp.pl?gene=PLA2G6
FUT2	Fucosyltransferase 2	Protein Coding	44	GC19P048695	22.52	https://www.genecards.org/cgi-bin/carddisp.pl?gene=FUT2
DSG2	Desmoglein 2	Protein Coding	45	GC18P031498	22.51	https://www.genecards.org/cgi-bin/carddisp.pl?gene=DSG2
BRCA2	BRCA2 DNA Repair Associated	Protein Coding	49	GC13P032315	22.42	https://www.genecards.org/cgi-bin/carddisp.pl?gene=BRCA2
IKBKB	Inhibitor Of Nuclear Factor Kappa B Kinase Subunit Beta	Protein Coding	52	GC08P042271	22.37	https://www.genecards.org/cgi-bin/carddisp.pl?gene=IKBKB
MDM2	MDM2 Proto-Oncogene	Protein Coding	52	GC12P068808	22.37	https://www.genecards.org/cgi-bin/carddisp.pl?gene=MDM2
AHR	Aryl Hydrocarbon Receptor	Protein Coding	48	GC07P016916	22.36	https://www.genecards.org/cgi-bin/carddisp.pl?gene=AHR
FLG	Filaggrin	Protein Coding	40	GC01M152274	22.34	https://www.genecards.org/cgi-bin/carddisp.pl?gene=FLG
IL5	Interleukin 5	Protein Coding	44	GC05M132541	22.34	https://www.genecards.org/cgi-bin/carddisp.pl?gene=IL5
CRH	Corticotropin Releasing Hormone	Protein Coding	44	GC08M066176	22.32	https://www.genecards.org/cgi-bin/carddisp.pl?gene=CRH
GUSB	Glucuronidase Beta	Protein Coding	47	GC07M065960	22.24	https://www.genecards.org/cgi-bin/carddisp.pl?gene=GUSB
IL4R	Interleukin 4 Receptor	Protein Coding	47	GC16P027325	22.23	https://www.genecards.org/cgi-bin/carddisp.pl?gene=IL4R
BGLAP	Bone Gamma-Carboxyglutamate Protein	Protein Coding	40	GC01P156242	22.21	https://www.genecards.org/cgi-bin/carddisp.pl?gene=BGLAP
H19	H19 Imprinted Maternally Expressed Transcript	RNA Gene	28	GC11M001995	22.18	https://www.genecards.org/cgi-bin/carddisp.pl?gene=H19
SLC2A1	Solute Carrier Family 2 Member 1	Protein Coding	52	GC01M042925	22.16	https://www.genecards.org/cgi-bin/carddisp.pl?gene=SLC2A1
SI	Sucrase-Isomaltase	Protein Coding	43	GC03M164978	22.13	https://www.genecards.org/cgi-bin/carddisp.pl?gene=SI
SRC	SRC Proto-Oncogene, Non-Receptor Tyrosine Kinase	Protein Coding	51	GC20P037344	22.05	https://www.genecards.org/cgi-bin/carddisp.pl?gene=SRC
CSF2	Colony Stimulating Factor 2	Protein Coding	44	GC05P132073	22.04	https://www.genecards.org/cgi-bin/carddisp.pl?gene=CSF2
MIR34A	MicroRNA 34a	RNA Gene	22	GC01M009151	22.01	https://www.genecards.org/cgi-bin/carddisp.pl?gene=MIR34A
TGFBR2	Transforming Growth Factor Beta Receptor 2	Protein Coding	51	GC03P030623	22	https://www.genecards.org/cgi-bin/carddisp.pl?gene=TGFBR2
BRCA1	BRCA1 DNA Repair Associated	Protein Coding	50	GC17M043044	21.99	https://www.genecards.org/cgi-bin/carddisp.pl?gene=BRCA1
MTR	5-Methyltetrahydrofolate-Homocysteine Methyltransferase	Protein Coding	46	GC01P236795	21.95	https://www.genecards.org/cgi-bin/carddisp.pl?gene=MTR
EPX	Eosinophil Peroxidase	Protein Coding	41	GC17P058192	21.91	https://www.genecards.org/cgi-bin/carddisp.pl?gene=EPX
MIR29A	MicroRNA 29a	RNA Gene	21	GC07M130876	21.9	https://www.genecards.org/cgi-bin/carddisp.pl?gene=MIR29A
ADIPOQ	Adiponectin, C1Q And Collagen Domain Containing	Protein Coding	45	GC03P186842	21.87	https://www.genecards.org/cgi-bin/carddisp.pl?gene=ADIPOQ
ESR2	Estrogen Receptor 2	Protein Coding	49	GC14M064084	21.85	https://www.genecards.org/cgi-bin/carddisp.pl?gene=ESR2
VWF	Von Willebrand Factor	Protein Coding	48	GC12M005917	21.83	https://www.genecards.org/cgi-bin/carddisp.pl?gene=VWF
ATP7A	ATPase Copper Transporting Alpha	Protein Coding	45	GC0XP077927	21.81	https://www.genecards.org/cgi-bin/carddisp.pl?gene=ATP7A
MADCAM1	Mucosal Vascular Addressin Cell Adhesion Molecule 1	Protein Coding	37	GC19P000499	21.81	https://www.genecards.org/cgi-bin/carddisp.pl?gene=MADCAM1
RHO	Rhodopsin	Protein Coding	47	GC03P130619	21.77	https://www.genecards.org/cgi-bin/carddisp.pl?gene=RHO
DKK1	Dickkopf WNT Signaling Pathway Inhibitor 1	Protein Coding	45	GC10P052314	21.74	https://www.genecards.org/cgi-bin/carddisp.pl?gene=DKK1
IL12A	Interleukin 12A	Protein Coding	44	GC03P159988	21.73	https://www.genecards.org/cgi-bin/carddisp.pl?gene=IL12A
PARK7	Parkinsonism Associated Deglycase	Protein Coding	45	GC01P007983	21.69	https://www.genecards.org/cgi-bin/carddisp.pl?gene=PARK7
NRAS	NRAS Proto-Oncogene, GTPase	Protein Coding	50	GC01M114704	21.61	https://www.genecards.org/cgi-bin/carddisp.pl?gene=NRAS
UBE4A	Ubiquitination Factor E4A	Protein Coding	39	GC11P118359	21.59	https://www.genecards.org/cgi-bin/carddisp.pl?gene=UBE4A
IRS1	Insulin Receptor Substrate 1	Protein Coding	47	GC02M226731	21.57	https://www.genecards.org/cgi-bin/carddisp.pl?gene=IRS1
BMP6	Bone Morphogenetic Protein 6	Protein Coding	43	GC06P007726	21.54	https://www.genecards.org/cgi-bin/carddisp.pl?gene=BMP6
FLT1	Fms Related Receptor Tyrosine Kinase 1	Protein Coding	51	GC13M028300	21.53	https://www.genecards.org/cgi-bin/carddisp.pl?gene=FLT1
SERPINA3	Serpin Family A Member 3	Protein Coding	43	GC14P094612	21.53	https://www.genecards.org/cgi-bin/carddisp.pl?gene=SERPINA3
TRAF6	TNF Receptor Associated Factor 6	Protein Coding	47	GC11M036467	21.52	https://www.genecards.org/cgi-bin/carddisp.pl?gene=TRAF6
BAX	BCL2 Associated X, Apoptosis Regulator	Protein Coding	48	GC19P048954	21.5	https://www.genecards.org/cgi-bin/carddisp.pl?gene=BAX
ERBB3	Erb-B2 Receptor Tyrosine Kinase 3	Protein Coding	54	GC12P056094	21.46	https://www.genecards.org/cgi-bin/carddisp.pl?gene=ERBB3
MIR132	MicroRNA 132	RNA Gene	21	GC17M002049	21.41	https://www.genecards.org/cgi-bin/carddisp.pl?gene=MIR132
CLDN2	Claudin 2	Protein Coding	41	GC0XP106900	21.39	https://www.genecards.org/cgi-bin/carddisp.pl?gene=CLDN2
ERBB4	Erb-B2 Receptor Tyrosine Kinase 4	Protein Coding	55	GC02M211375	21.38	https://www.genecards.org/cgi-bin/carddisp.pl?gene=ERBB4
RIPK1	Receptor Interacting Serine/Threonine Kinase 1	Protein Coding	49	GC06P003064	21.34	https://www.genecards.org/cgi-bin/carddisp.pl?gene=RIPK1
DNMT1	DNA Methyltransferase 1	Protein Coding	50	GC19M010133	21.31	https://www.genecards.org/cgi-bin/carddisp.pl?gene=DNMT1
PDGFRB	Platelet Derived Growth Factor Receptor Beta	Protein Coding	55	GC05M150113	21.26	https://www.genecards.org/cgi-bin/carddisp.pl?gene=PDGFRB
TGFBR1	Transforming Growth Factor Beta Receptor 1	Protein Coding	52	GC09P099104	21.25	https://www.genecards.org/cgi-bin/carddisp.pl?gene=TGFBR1
ATM	ATM Serine/Threonine Kinase	Protein Coding	54	GC11P108222	21.22	https://www.genecards.org/cgi-bin/carddisp.pl?gene=ATM
MSH6	MutS Homolog 6	Protein Coding	50	GC02P047695	21.21	https://www.genecards.org/cgi-bin/carddisp.pl?gene=MSH6
LOX	Lysyl Oxidase	Protein Coding	44	GC05M122063	21.09	https://www.genecards.org/cgi-bin/carddisp.pl?gene=LOX
CALR	Calreticulin	Protein Coding	51	GC19P012938	21.07	https://www.genecards.org/cgi-bin/carddisp.pl?gene=CALR
GFAP	Glial Fibrillary Acidic Protein	Protein Coding	47	GC17M044905	21.04	https://www.genecards.org/cgi-bin/carddisp.pl?gene=GFAP
IFNGR2	Interferon Gamma Receptor 2	Protein Coding	43	GC21P033402	21.04	https://www.genecards.org/cgi-bin/carddisp.pl?gene=IFNGR2
TIMP1	TIMP Metallopeptidase Inhibitor 1	Protein Coding	45	GC0XP047583	21.03	https://www.genecards.org/cgi-bin/carddisp.pl?gene=TIMP1
NFE2L2	Nuclear Factor, Erythroid 2 Like 2	Protein Coding	48	GC02M177227	21.01	https://www.genecards.org/cgi-bin/carddisp.pl?gene=NFE2L2
IBD5	Inflammatory Bowel Disease 5	Genetic Locus	4	GC05U990104	20.96	https://www.genecards.org/cgi-bin/carddisp.pl?gene=IBD5
DNMT3A	DNA Methyltransferase 3 Alpha	Protein Coding	51	GC02M025228	20.95	https://www.genecards.org/cgi-bin/carddisp.pl?gene=DNMT3A
IL6ST	Interleukin 6 Signal Transducer	Protein Coding	45	GC05M055935	20.93	https://www.genecards.org/cgi-bin/carddisp.pl?gene=IL6ST
BCL2	BCL2 Apoptosis Regulator	Protein Coding	51	GC18M063123	20.93	https://www.genecards.org/cgi-bin/carddisp.pl?gene=BCL2
MIR483	MicroRNA 483	RNA Gene	18	GC11M002188	20.92	https://www.genecards.org/cgi-bin/carddisp.pl?gene=MIR483
TCF4	Transcription Factor 4	Protein Coding	46	GC18M055222	20.91	https://www.genecards.org/cgi-bin/carddisp.pl?gene=TCF4
COL17A1	Collagen Type XVII Alpha 1 Chain	Protein Coding	43	GC10M104031	20.91	https://www.genecards.org/cgi-bin/carddisp.pl?gene=COL17A1
PIK3R1	Phosphoinositide-3-Kinase Regulatory Subunit 1	Protein Coding	51	GC05P068215	20.91	https://www.genecards.org/cgi-bin/carddisp.pl?gene=PIK3R1
COL7A1	Collagen Type VII Alpha 1 Chain	Protein Coding	44	GC03M048564	20.9	https://www.genecards.org/cgi-bin/carddisp.pl?gene=COL7A1
ADAMTS13	ADAM Metallopeptidase With Thrombospondin Type 1 Motif 13	Protein Coding	45	GC09P133414	20.9	https://www.genecards.org/cgi-bin/carddisp.pl?gene=ADAMTS13
CD46	CD46 Molecule	Protein Coding	46	GC01P207752	20.89	https://www.genecards.org/cgi-bin/carddisp.pl?gene=CD46
GH1	Growth Hormone 1	Protein Coding	44	GC17M063917	20.89	https://www.genecards.org/cgi-bin/carddisp.pl?gene=GH1
MAP2K1	Mitogen-Activated Protein Kinase Kinase 1	Protein Coding	54	GC15P066386	20.86	https://www.genecards.org/cgi-bin/carddisp.pl?gene=MAP2K1
FGF2	Fibroblast Growth Factor 2	Protein Coding	47	GC04P122826	20.78	https://www.genecards.org/cgi-bin/carddisp.pl?gene=FGF2
IL1R1	Interleukin 1 Receptor Type 1	Protein Coding	45	GC02P102136	20.75	https://www.genecards.org/cgi-bin/carddisp.pl?gene=IL1R1
NT5E	5'-Nucleotidase Ecto	Protein Coding	51	GC06P085449	20.65	https://www.genecards.org/cgi-bin/carddisp.pl?gene=NT5E
CCN2	Cellular Communication Network Factor 2	Protein Coding	39	GC06M131948	20.61	https://www.genecards.org/cgi-bin/carddisp.pl?gene=CCN2
LRBA	LPS Responsive Beige-Like Anchor Protein	Protein Coding	41	GC04M150264	20.6	https://www.genecards.org/cgi-bin/carddisp.pl?gene=LRBA
MIR143	MicroRNA 143	RNA Gene	22	GC05P149410	20.59	https://www.genecards.org/cgi-bin/carddisp.pl?gene=MIR143
MIR30A	MicroRNA 30a	RNA Gene	20	GC06M071403	20.56	https://www.genecards.org/cgi-bin/carddisp.pl?gene=MIR30A
EZH2	Enhancer Of Zeste 2 Polycomb Repressive Complex 2 Subunit	Protein Coding	54	GC07M148807	20.55	https://www.genecards.org/cgi-bin/carddisp.pl?gene=EZH2
MIR31	MicroRNA 31	RNA Gene	20	GC09M021513	20.47	https://www.genecards.org/cgi-bin/carddisp.pl?gene=MIR31
ALK	ALK Receptor Tyrosine Kinase	Protein Coding	51	GC02M029156	20.43	https://www.genecards.org/cgi-bin/carddisp.pl?gene=ALK
RORC	RAR Related Orphan Receptor C	Protein Coding	45	GC01M151806	20.41	https://www.genecards.org/cgi-bin/carddisp.pl?gene=RORC
CDKN1A	Cyclin Dependent Kinase Inhibitor 1A	Protein Coding	50	GC06P047460	20.36	https://www.genecards.org/cgi-bin/carddisp.pl?gene=CDKN1A
TEK	TEK Receptor Tyrosine Kinase	Protein Coding	50	GC09P027109	20.36	https://www.genecards.org/cgi-bin/carddisp.pl?gene=TEK
RAF1	Raf-1 Proto-Oncogene, Serine/Threonine Kinase	Protein Coding	54	GC03M012583	20.36	https://www.genecards.org/cgi-bin/carddisp.pl?gene=RAF1
MIR29B1	MicroRNA 29b-1	RNA Gene	21	GC07M130877	20.35	https://www.genecards.org/cgi-bin/carddisp.pl?gene=MIR29B1
CLEC7A	C-Type Lectin Domain Containing 7A	Protein Coding	44	GC12M013863	20.32	https://www.genecards.org/cgi-bin/carddisp.pl?gene=CLEC7A
SOD1	Superoxide Dismutase 1	Protein Coding	51	GC21P031659	20.31	https://www.genecards.org/cgi-bin/carddisp.pl?gene=SOD1
TBX21	T-Box Transcription Factor 21	Protein Coding	45	GC17P047733	20.26	https://www.genecards.org/cgi-bin/carddisp.pl?gene=TBX21
MMP14	Matrix Metallopeptidase 14	Protein Coding	51	GC14P025277	20.18	https://www.genecards.org/cgi-bin/carddisp.pl?gene=MMP14
MEN1	Menin 1	Protein Coding	46	GC11M064803	20.13	https://www.genecards.org/cgi-bin/carddisp.pl?gene=MEN1
IGF2R	Insulin Like Growth Factor 2 Receptor	Protein Coding	45	GC06P159969	20.11	https://www.genecards.org/cgi-bin/carddisp.pl?gene=IGF2R
RB1	RB Transcriptional Corepressor 1	Protein Coding	49	GC13P048303	20.07	https://www.genecards.org/cgi-bin/carddisp.pl?gene=RB1
ENPP1	Ectonucleotide Pyrophosphatase/Phosphodiesterase 1	Protein Coding	47	GC06P131808	20.07	https://www.genecards.org/cgi-bin/carddisp.pl?gene=ENPP1
ACP5	Acid Phosphatase 5, Tartrate Resistant	Protein Coding	47	GC19M011574	20.07	https://www.genecards.org/cgi-bin/carddisp.pl?gene=ACP5
XIAP	X-Linked Inhibitor Of Apoptosis	Protein Coding	49	GC0XP123859	20.07	https://www.genecards.org/cgi-bin/carddisp.pl?gene=XIAP
ENTPD1	Ectonucleoside Triphosphate Diphosphohydrolase 1	Protein Coding	46	GC10P095711	20.06	https://www.genecards.org/cgi-bin/carddisp.pl?gene=ENTPD1
SLC34A1	Solute Carrier Family 34 Member 1	Protein Coding	44	GC05P177380	20.06	https://www.genecards.org/cgi-bin/carddisp.pl?gene=SLC34A1
CYP27A1	Cytochrome P450 Family 27 Subfamily A Member 1	Protein Coding	47	GC02P218781	20.06	https://www.genecards.org/cgi-bin/carddisp.pl?gene=CYP27A1
MIR144	MicroRNA 144	RNA Gene	16	GC17M029965	20.04	https://www.genecards.org/cgi-bin/carddisp.pl?gene=MIR144
MIRLET7E	MicroRNA Let-7e	RNA Gene	20	GC19P051718	20	https://www.genecards.org/cgi-bin/carddisp.pl?gene=MIRLET7E
