# Supplementary material for: Heterozygous variants of NOD2, IL10RA, PLA2G6 and COL7A1 correlate with Crohn's disease
Source: Heliyon. 2023 Nov 30;10(1):e22968. doi: 10.1016/j.heliyon.2023.e22968 (PMC10754897; doi:10.1016/j.heliyon.2023.e22968)
Supplement: Multimedia component 3 [file mmc3.xlsx]

## Sheet: Sheet1
RefSeq	EST_Enrichment	Gene_Symbol
XM_498559	18.9489	LOC440129
NM_005889	18.9489	APOBEC1
NM_003770	18.9489	KRTHA7
NM_001989	18.9489	EVX1
NM_001804	18.9489	CDX1
NM_005301	17.4021	GPR35
NM_005946	17.3363	MT1A
NM_019010	17.252	KRT20
NM_001265	17.1152	CDX2
NM_002457	16.7536	MUC2
XM_499351	15.719	MUC12
NM_152338	15.2644	ZG16
XM_374589	15.1592	LOC392848
XM_372004	15.1592	LOC389602
NM_014555	15.1592	TRPM5
NM_178491	14.7381	R3HDML
NM_004363	14.2227	CEACAM5
NM_207581	13.8473	LOC405753
NM_001285	13.7077	CLCA1
NM_001169	13.6853	AQP8
NM_052812	13.6432	TRIM15
XM_371555	13.535	LOC389031
XM_291001	13.535	MYO7B
NM_004063	13.4791	CDH17
NM_003536	13.3344	HIST1H3H
NM_033049	13.0789	MUC13
NM_005814	12.9651	GPA33
NM_207373	12.7615	C10orf99
NM_152633	12.4522	FANCB
NM_052816	12.0584	TRIM31
NM_024017	11.8747	HOXB9
NM_006149	11.7531	LGALS4
XM_498568	11.7303	LOC440151
NM_182558	11.3694	FLJ33810
NM_030908	11.3694	OR2A4
NM_005495	11.3694	SLC17A4
NM_156037	11.337	n/a
NM_156036	11.337	HOXB6
NM_139248	11.2147	LIPH
NM_000111	11.1464	SLC26A3
XM_378828	11.0535	LOC115110
NM_033266	10.9704	ERN2
NM_004591	10.8781	CCL20
XM_496770	10.828	LOC441099
XM_374502	10.828	MUC3A
XM_374501	10.828	LOC392762
XM_211837	10.828	LOC285307
XM_168578	10.828	MUC3B
NM_002278	10.5891	KRTHA2
NM_012467	10.5272	TPSG1
NM_002644	10.3239	PIGR
NM_006890	10.264	CEACAM7
NM_005379	10.1061	MYO1A
NM_000537	10.0318	REN
NM_012206	9.92564	HAVCR1
XM_043739	9.47447	LOC92235
NM_152559	9.47447	WBSCR27
NM_022336	9.47447	EDAR
NM_004963	9.47447	GUCY2C
NM_182838	9.24339	SLC35E2
NM_173481	9.17528	C19orf21
XM_059341	9.1361	LOC129293
NM_019062	9.06254	RNF186
NM_004306	9.0233	ANXA13
NM_001012302	9.00851	TMEM16J
NM_001010922	8.91715	C1orf178
NM_153292	8.74566	NOS2A
NM_153246	8.74566	MGC45491
NM_001306	8.7005	CLDN3
NM_018173	8.68493	PLEKHG6
NM_024850	8.61315	BTNL8
NM_024016	8.61315	HOXB8
NM_003854	8.61315	IL1RL2
NM_152999	8.43103	STEAP2
XM_378649	8.42175	LOC400573
NM_004751	8.39783	GCNT3
NM_021258	8.29016	IL22RA1
NM_017763	8.1696	RNF43
NM_012067	8.12097	AKR7A3
NM_000492	8.04681	CFTR
NM_014080	8.03894	DUOX2
NM_032044	7.92972	REG4
NM_017726	7.89539	PPP1R14D
NM_020997	7.84094	LEFTY1
NM_144633	7.8025	KCNH8
NM_182518	7.77392	C1orf84
NM_138805	7.61197	FAM3D
NM_031265	7.57958	MUCDHL
NM_022405	7.57958	SLC6A20
NM_004443	7.5409	EPHB3
NM_152311	7.47984	TMEM12
NM_144670	7.4148	A2ML1
NM_001011720	7.36903	XKR9
NM_002483	7.35518	CEACAM6
NM_152369	7.34755	SLC44A3
XM_039877	7.33507	MUC5B
NM_178850	7.28805	HNF4A
NM_138737	7.28805	HEPH
NM_014256	7.25704	B3GNT3
NM_153676	7.24518	USH1C
NM_001898	7.21864	CST1
NM_001500	7.1893	GMDS
NM_032405	7.18753	TMPRSS3
NM_005202	7.13132	COL8A2
NM_019618	7.10585	IL1F9
NM_014352	7.10585	POU2F3
NM_007105	7.10585	SLC22A18AS
NM_002842	7.10585	PTPRH
NM_001004430	6.93254	MUC17
NM_000845	6.89052	GRM8
NM_001712	6.8674	CEACAM1
XM_498825	6.80218	DKFZP564C196
NM_005170	6.72382	ASCL2
NM_004497	6.72382	FOXA3
NM_178859	6.68786	OSTbeta
NM_009586	6.68786	SIM2
NM_004655	6.67872	AXIN2
NM_014498	6.60019	GOLPH4
NM_007127	6.56897	VIL1
NM_017671	6.55244	C20orf42
NM_003226	6.55244	TFF3
NM_002083	6.52228	GPX2
XM_496933	6.5137	LOC441296
XM_379958	6.5137	LOC402619
NM_005588	6.49678	MEP1A
NM_025225	6.48253	ADPN
XM_496214	6.47622	LOC440434
NM_147187	6.46419	TNFRSF10B
NM_025045	6.44264	BAIAP2L2
NM_177543	6.38611	PPAP2C
NM_003890	6.38177	FCGBP
XM_499499	6.31631	LOC442492
XM_498728	6.31631	LOC440547
XM_376212	6.31631	LOC339862
NM_182762	6.31631	7A5
NM_021220	6.31631	OVOL2
NM_012128	6.31631	CLCA4
NM_003048	6.31631	SLC9A2
NM_002181	6.31631	IHH
NM_000343	6.31631	SLC5A1
NM_020384	6.24454	CLDN2
NM_002447	6.21277	MST1R
NM_025130	6.19485	HKDC1
NM_024780	6.12491	TMC5
NM_004572	6.09851	PKP2
NM_002334	6.07523	LRP4
XM_371943	6.0005	LOC389542
NM_030622	5.8992	CYP2S1
NM_032387	5.88071	WNK4
NM_024921	5.88071	POF1B
NM_170693	5.80693	SGK2
NM_173640	5.76707	RSPO1
NM_173593	5.76707	B4GalNac-T3
NM_152739	5.76707	HOXA9
XM_374341	5.7421	LOC389908
NM_000149	5.7421	FUT3
NM_178868	5.73455	CKLFSF8
NM_005727	5.73147	TSPAN1
NM_014861	5.70145	KIAA0703
NM_194289	5.68468	LOC152195
NM_006587	5.67669	CORIN
NM_183247	5.65144	TMPRSS4
NM_000333	5.64437	ATXN7
XM_499338	5.6145	LOC442595
XM_496905	5.6145	LOC441264
NM_130851	5.59855	BMP4
NM_004413	5.54603	DPEP1
XM_498487	5.52677	LOC253264
NM_144976	5.52677	ZNF564
NM_024729	5.52677	MYH14
NM_005240	5.52677	ETV3
NM_153229	5.50131	TMEM92
NM_024902	5.50131	FLJ13236
NM_017579	5.49519	DMBT1
NM_032994	5.49245	MLXIPL
NM_006418	5.48918	OLFM4
NM_014326	5.46604	DAPK2
NM_181798	5.35514	KCNQ1
NM_144707	5.35514	PROM2
NM_007319	5.34169	PSEN1
NM_175630	5.33237	DNMT3A
NM_139028	5.3057	ADAMTS13
NM_005515	5.3057	HLXB9
NM_138456	5.28808	MGC20410
NM_017817	5.26359	RAB20
NM_024841	5.2474	FLJ14213
NM_203297	5.22729	TRIM7
NM_033504	5.2153	TMEM54
NM_183233	5.1884	SLC22A18
NM_152699	5.18503	SENP5
NM_021978	5.16217	ST14
NM_021910	5.15617	FXYD3
NM_001046	5.12736	SLC12A2
NM_138788	5.07294	TMEM45B
NM_014882	5.06774	ARHGAP25
NM_207361	5.05305	FREM2
NM_015265	5.03331	SATB2
NM_173479	5.0159	LOC126248
NM_138299	5.00538	MUC4
