# Supplementary material for: Heterozygous variants of NOD2, IL10RA, PLA2G6 and COL7A1 correlate with Crohn's disease
Source: Heliyon. 2023 Nov 30;10(1):e22968. doi: 10.1016/j.heliyon.2023.e22968 (PMC10754897; doi:10.1016/j.heliyon.2023.e22968)
Supplement: Multimedia component 4 [file mmc4.xlsx]

## Sheet: Sheet1
Gene Symbol	Description	Category	Uniprot ID	Gifts	GC Id	Relevance score	GeneCards Link
PRKDC	Protein Kinase, DNA-Activated, Catalytic Subunit	Protein Coding	P78527	57	GC08M047773	117.024	https://www.genecards.org/cgi-bin/carddisp.pl?gene=PRKDC
RAG1	Recombination Activating 1	Protein Coding	P15918	51	GC11P036549	100.712	https://www.genecards.org/cgi-bin/carddisp.pl?gene=RAG1
DOCK8	Dedicator Of Cytokinesis 8	Protein Coding	Q8NF50	52	GC09P000215	94.1219	https://www.genecards.org/cgi-bin/carddisp.pl?gene=DOCK8
RAG2	Recombination Activating 2	Protein Coding	P55895	47	GC11M036575	92.1267	https://www.genecards.org/cgi-bin/carddisp.pl?gene=RAG2
JAK3	Janus Kinase 3	Protein Coding	P52333	58	GC19M017824	91.0825	https://www.genecards.org/cgi-bin/carddisp.pl?gene=JAK3
LRBA	LPS Responsive Beige-Like Anchor Protein	Protein Coding	P50851	48	GC04M150264	89.2302	https://www.genecards.org/cgi-bin/carddisp.pl?gene=LRBA
IL2RG	Interleukin 2 Receptor Subunit Gamma	Protein Coding	P31785	54	GC0XM071108	89.0038	https://www.genecards.org/cgi-bin/carddisp.pl?gene=IL2RG
DCLRE1C	DNA Cross-Link Repair 1C	Protein Coding	Q96SD1	51	GC10M014897	86.2675	https://www.genecards.org/cgi-bin/carddisp.pl?gene=DCLRE1C
PIK3CD	Phosphatidylinositol-4,5-Bisphosphate 3-Kinase Catalytic Subunit Delta	Protein Coding	O00329	60	GC01P009628	74.1872	https://www.genecards.org/cgi-bin/carddisp.pl?gene=PIK3CD
DNMT3B	DNA Methyltransferase 3 Beta	Protein Coding	Q9UBC3	57	GC20P032762	73.0364	https://www.genecards.org/cgi-bin/carddisp.pl?gene=DNMT3B
STAT1	Signal Transducer And Activator Of Transcription 1	Protein Coding	P42224	60	GC02M190908	72.7371	https://www.genecards.org/cgi-bin/carddisp.pl?gene=STAT1
TTC7A	Tetratricopeptide Repeat Domain 7A	Protein Coding	Q9ULT0	45	GC02P046906	71.2208	https://www.genecards.org/cgi-bin/carddisp.pl?gene=TTC7A
ADA	Adenosine Deaminase	Protein Coding	P00813	58	GC20M044620	70.7641	https://www.genecards.org/cgi-bin/carddisp.pl?gene=ADA
NBN	Nibrin	Protein Coding	O60934	55	GC08M089933	67.7273	https://www.genecards.org/cgi-bin/carddisp.pl?gene=NBN
IL7R	Interleukin 7 Receptor	Protein Coding	P16871	53	GC05P035852	65.3515	https://www.genecards.org/cgi-bin/carddisp.pl?gene=IL7R
PTPRC	Protein Tyrosine Phosphatase Receptor Type C	Protein Coding	P08575	59	GC01P198607	64.3213	https://www.genecards.org/cgi-bin/carddisp.pl?gene=PTPRC
CARD11	Caspase Recruitment Domain Family Member 11	Protein Coding	Q9BXL7	54	GC07M002906	63.6448	https://www.genecards.org/cgi-bin/carddisp.pl?gene=CARD11
CD40LG	CD40 Ligand	Protein Coding	P29965	57	GC0XP136649	61.4098	https://www.genecards.org/cgi-bin/carddisp.pl?gene=CD40LG
TNFRSF13B	TNF Receptor Superfamily Member 13B	Protein Coding	O14836	53	GC17M016929	58.3821	https://www.genecards.org/cgi-bin/carddisp.pl?gene=TNFRSF13B
GATA2	GATA Binding Protein 2	Protein Coding	P23769	56	GC03M128479	55.1072	https://www.genecards.org/cgi-bin/carddisp.pl?gene=GATA2
ZAP70	Zeta Chain Of T Cell Receptor Associated Protein Kinase 70	Protein Coding	P43403	58	GC02P097817	54.9639	https://www.genecards.org/cgi-bin/carddisp.pl?gene=ZAP70
IKBKB	Inhibitor Of Nuclear Factor Kappa B Kinase Subunit Beta	Protein Coding	O14920	61	GC08P042271	54.8234	https://www.genecards.org/cgi-bin/carddisp.pl?gene=IKBKB
MALT1	MALT1 Paracaspase	Protein Coding	Q9UDY8	54	GC18P058671	53.9402	https://www.genecards.org/cgi-bin/carddisp.pl?gene=MALT1
PIK3R1	Phosphoinositide-3-Kinase Regulatory Subunit 1	Protein Coding	P27986	58	GC05P068215	53.0498	https://www.genecards.org/cgi-bin/carddisp.pl?gene=PIK3R1
STIM1	Stromal Interaction Molecule 1	Protein Coding	Q13586	56	GC11P004268	53.0235	https://www.genecards.org/cgi-bin/carddisp.pl?gene=STIM1
FOXN1	Forkhead Box N1	Protein Coding	O15353	49	GC17P028506	52.1371	https://www.genecards.org/cgi-bin/carddisp.pl?gene=FOXN1
RAC2	Rac Family Small GTPase 2	Protein Coding	P15153	58	GC22M068176	50.8136	https://www.genecards.org/cgi-bin/carddisp.pl?gene=RAC2
NFKB2	Nuclear Factor Kappa B Subunit 2	Protein Coding	Q00653	59	GC10P102394	50.0377	https://www.genecards.org/cgi-bin/carddisp.pl?gene=NFKB2
LCK	LCK Proto-Oncogene, Src Family Tyrosine Kinase	Protein Coding	P06239	59	GC01P032251	49.8541	https://www.genecards.org/cgi-bin/carddisp.pl?gene=LCK
IL2RA	Interleukin 2 Receptor Subunit Alpha	Protein Coding	P01589	57	GC10M006010	49.8181	https://www.genecards.org/cgi-bin/carddisp.pl?gene=IL2RA
CORO1A	Coronin 1A	Protein Coding	P31146	50	GC16P047726	49.5522	https://www.genecards.org/cgi-bin/carddisp.pl?gene=CORO1A
CR2	Complement C3d Receptor 2	Protein Coding	P20023	53	GC01P207454	49.1077	https://www.genecards.org/cgi-bin/carddisp.pl?gene=CR2
TYK2	Tyrosine Kinase 2	Protein Coding	P29597	60	GC19M010350	48.9403	https://www.genecards.org/cgi-bin/carddisp.pl?gene=TYK2
CD3E	CD3 Epsilon Subunit Of T-Cell Receptor Complex	Protein Coding	P07766	54	GC11P118304	48.7175	https://www.genecards.org/cgi-bin/carddisp.pl?gene=CD3E
DOCK2	Dedicator Of Cytokinesis 2	Protein Coding	Q92608	51	GC05P169637	48.2981	https://www.genecards.org/cgi-bin/carddisp.pl?gene=DOCK2
IKBKG	Inhibitor Of Nuclear Factor Kappa B Kinase Regulatory Subunit Gamma	Protein Coding	Q9Y6K9	54	GC0XP154541	47.5005	https://www.genecards.org/cgi-bin/carddisp.pl?gene=IKBKG
IRF8	Interferon Regulatory Factor 8	Protein Coding	Q02556	52	GC16P085898	47.3593	https://www.genecards.org/cgi-bin/carddisp.pl?gene=IRF8
SP110	SP110 Nuclear Body Protein	Protein Coding	Q9HB58	46	GC02M230167	47.2246	https://www.genecards.org/cgi-bin/carddisp.pl?gene=SP110
IL21R	Interleukin 21 Receptor	Protein Coding	Q9HBE5	50	GC16P046809	46.907	https://www.genecards.org/cgi-bin/carddisp.pl?gene=IL21R
RBCK1	RANBP2-Type And C3HC4-Type Zinc Finger Containing 1	Protein Coding	Q9BYM8	48	GC20P000407	46.1948	https://www.genecards.org/cgi-bin/carddisp.pl?gene=RBCK1
PGM3	Phosphoglucomutase 3	Protein Coding	O95394	50	GC06M083178	46.1536	https://www.genecards.org/cgi-bin/carddisp.pl?gene=PGM3
CD3G	CD3 Gamma Subunit Of T-Cell Receptor Complex	Protein Coding	P09693	54	GC11P118344	45.6222	https://www.genecards.org/cgi-bin/carddisp.pl?gene=CD3G
LIG4	DNA Ligase 4	Protein Coding	P49917	54	GC13M108207	45.4588	https://www.genecards.org/cgi-bin/carddisp.pl?gene=LIG4
TRNT1	TRNA Nucleotidyl Transferase 1	Protein Coding	Q96Q11	49	GC03P003126	44.9919	https://www.genecards.org/cgi-bin/carddisp.pl?gene=TRNT1
CD4	CD4 Molecule	Protein Coding	P01730	56	GC12P006786	44.6199	https://www.genecards.org/cgi-bin/carddisp.pl?gene=CD4
STAT2	Signal Transducer And Activator Of Transcription 2	Protein Coding	P52630	55	GC12M056341	44.3217	https://www.genecards.org/cgi-bin/carddisp.pl?gene=STAT2
ORAI1	ORAI Calcium Release-Activated Calcium Modulator 1	Protein Coding	Q96D31	51	GC12P128232	43.043	https://www.genecards.org/cgi-bin/carddisp.pl?gene=ORAI1
ZBTB24	Zinc Finger And BTB Domain Containing 24	Protein Coding	O43167	45	GC06M109476	42.1859	https://www.genecards.org/cgi-bin/carddisp.pl?gene=ZBTB24
CARD9	Caspase Recruitment Domain Family Member 9	Protein Coding	Q9H257	52	GC09M136364	41.3359	https://www.genecards.org/cgi-bin/carddisp.pl?gene=CARD9
MAGT1	Magnesium Transporter 1	Protein Coding	Q9H0U3	48	GC0XM078117	40.5562	https://www.genecards.org/cgi-bin/carddisp.pl?gene=MAGT1
IL12RB1	Interleukin 12 Receptor Subunit Beta 1	Protein Coding	P42701	52	GC19M018058	40.2047	https://www.genecards.org/cgi-bin/carddisp.pl?gene=IL12RB1
CD3D	CD3 Delta Subunit Of T-Cell Receptor Complex	Protein Coding	P04234	54	GC11M118338	40.1769	https://www.genecards.org/cgi-bin/carddisp.pl?gene=CD3D
TBX1	T-Box Transcription Factor 1	Protein Coding	O43435	49	GC22P051776	39.6402	https://www.genecards.org/cgi-bin/carddisp.pl?gene=TBX1
CTLA4	Cytotoxic T-Lymphocyte Associated Protein 4	Protein Coding	P16410	54	GC02P203854	39.5956	https://www.genecards.org/cgi-bin/carddisp.pl?gene=CTLA4
STK4	Serine/Threonine Kinase 4	Protein Coding	Q13043	56	GC20P044966	39.4984	https://www.genecards.org/cgi-bin/carddisp.pl?gene=STK4
TNFRSF4	TNF Receptor Superfamily Member 4	Protein Coding	P43489	50	GC01M001211	39.4623	https://www.genecards.org/cgi-bin/carddisp.pl?gene=TNFRSF4
AICDA	Activation Induced Cytidine Deaminase	Protein Coding	Q9GZX7	50	GC12M008602	39.4499	https://www.genecards.org/cgi-bin/carddisp.pl?gene=AICDA
POLE	DNA Polymerase Epsilon, Catalytic Subunit	Protein Coding	Q07864	56	GC12M132740	39.2665	https://www.genecards.org/cgi-bin/carddisp.pl?gene=POLE
ADA2	Adenosine Deaminase 2	Protein Coding	Q9NZK5	48	GC22M017262	38.9198	https://www.genecards.org/cgi-bin/carddisp.pl?gene=ADA2
NFKB1	Nuclear Factor Kappa B Subunit 1	Protein Coding	P19838	60	GC04P102501	38.3712	https://www.genecards.org/cgi-bin/carddisp.pl?gene=NFKB1
UNG	Uracil DNA Glycosylase	Protein Coding	P13051	53	GC12P109097	37.2997	https://www.genecards.org/cgi-bin/carddisp.pl?gene=UNG
TNFRSF13C	TNF Receptor Superfamily Member 13C	Protein Coding	Q96RJ3	52	GC22M068206	36.9439	https://www.genecards.org/cgi-bin/carddisp.pl?gene=TNFRSF13C
SP140	SP140 Nuclear Body Protein	Protein Coding	Q13342	42	GC02P230203	36.4476	https://www.genecards.org/cgi-bin/carddisp.pl?gene=SP140
NFKBIA	NFKB Inhibitor Alpha	Protein Coding	P25963	57	GC14M035401	36.3415	https://www.genecards.org/cgi-bin/carddisp.pl?gene=NFKBIA
CTPS1	CTP Synthase 1	Protein Coding	P17812	53	GC01P040979	36.161	https://www.genecards.org/cgi-bin/carddisp.pl?gene=CTPS1
IRAK4	Interleukin 1 Receptor Associated Kinase 4	Protein Coding	Q9NWZ3	56	GC12P043758	36.1253	https://www.genecards.org/cgi-bin/carddisp.pl?gene=IRAK4
LOC126863274	MED14-Independent Group 3 Enhancer GRCh37_chrX:70330888-70332087	Functional Element		4	GC0XP071112	35.5503	https://www.genecards.org/cgi-bin/carddisp.pl?gene=LOC126863274
IL17RA	Interleukin 17 Receptor A	Protein Coding	Q96F46	53	GC22P051683	35.4827	https://www.genecards.org/cgi-bin/carddisp.pl?gene=IL17RA
TPP2	Tripeptidyl Peptidase 2	Protein Coding	P29144	50	GC13P102596	35.4565	https://www.genecards.org/cgi-bin/carddisp.pl?gene=TPP2
CD19	CD19 Molecule	Protein Coding	P15391	58	GC16P046954	34.6346	https://www.genecards.org/cgi-bin/carddisp.pl?gene=CD19
NFAT5	Nuclear Factor Of Activated T Cells 5	Protein Coding	O94916	49	GC16P069565	34.6307	https://www.genecards.org/cgi-bin/carddisp.pl?gene=NFAT5
CD40	CD40 Molecule	Protein Coding	P25942	57	GC20P046118	34.4246	https://www.genecards.org/cgi-bin/carddisp.pl?gene=CD40
NHEJ1	Non-Homologous End Joining Factor 1	Protein Coding	Q9H9Q4	48	GC02M219148	33.9656	https://www.genecards.org/cgi-bin/carddisp.pl?gene=NHEJ1
TAP2	Transporter 2, ATP Binding Cassette Subfamily B Member	Protein Coding	Q03519	51	GC06M032821	33.8874	https://www.genecards.org/cgi-bin/carddisp.pl?gene=TAP2
STAT5B	Signal Transducer And Activator Of Transcription 5B	Protein Coding	P51692	57	GC17M042199	33.7971	https://www.genecards.org/cgi-bin/carddisp.pl?gene=STAT5B
CCR5	C-C Motif Chemokine Receptor 5	Protein Coding	P51681	53	GC03P051153	33.6283	https://www.genecards.org/cgi-bin/carddisp.pl?gene=CCR5
ICOS	Inducible T Cell Costimulator	Protein Coding	Q9Y6W8	51	GC02P203937	33.5721	https://www.genecards.org/cgi-bin/carddisp.pl?gene=ICOS
LOC126805612	MED14-Independent Group 3 Enhancer GRCh37_chr1:9778914-9780113	Functional Element		4	GC01P009718	33.0144	https://www.genecards.org/cgi-bin/carddisp.pl?gene=LOC126805612
ATM	ATM Serine/Threonine Kinase	Protein Coding	Q13315	60	GC11P108222	32.833	https://www.genecards.org/cgi-bin/carddisp.pl?gene=ATM
IRF7	Interferon Regulatory Factor 7	Protein Coding	Q92985	54	GC11M000612	32.8057	https://www.genecards.org/cgi-bin/carddisp.pl?gene=IRF7
LOC107303343	Adenosine Deaminase Intronic Regulatory Elements	Functional Element		4	GC20P044629	32.4361	https://www.genecards.org/cgi-bin/carddisp.pl?gene=LOC107303343
CARMIL2	Capping Protein Regulator And Myosin 1 Linker 2	Protein Coding	Q6F5E8	42	GC16P067644	32.3864	https://www.genecards.org/cgi-bin/carddisp.pl?gene=CARMIL2
CD247	CD247 Molecule	Protein Coding	P20963	56	GC01M167399	32.2568	https://www.genecards.org/cgi-bin/carddisp.pl?gene=CD247
TAP1	Transporter 1, ATP Binding Cassette Subfamily B Member	Protein Coding	Q03518	55	GC06M080986	32.1626	https://www.genecards.org/cgi-bin/carddisp.pl?gene=TAP1
IFNGR1	Interferon Gamma Receptor 1	Protein Coding	P15260	58	GC06M137197	31.5221	https://www.genecards.org/cgi-bin/carddisp.pl?gene=IFNGR1
MCM4	Minichromosome Maintenance Complex Component 4	Protein Coding	P33991	54	GC08P047965	31.2586	https://www.genecards.org/cgi-bin/carddisp.pl?gene=MCM4
CD27	CD27 Molecule	Protein Coding	P26842	54	GC12P028168	30.7074	https://www.genecards.org/cgi-bin/carddisp.pl?gene=CD27
LOC126861358	BRD4-Independent Group 4 Enhancer GRCh37_chr11:118220212-118221411	Functional Element		4	GC11P118724	30.3891	https://www.genecards.org/cgi-bin/carddisp.pl?gene=LOC126861358
COG7	Component Of Oligomeric Golgi Complex 7	Protein Coding	P83436	45	GC16M023388	30.2932	https://www.genecards.org/cgi-bin/carddisp.pl?gene=COG7
IFNG	Interferon Gamma	Protein Coding	P01579	57	GC12M068154	29.8874	https://www.genecards.org/cgi-bin/carddisp.pl?gene=IFNG
IFNGR2	Interferon Gamma Receptor 2	Protein Coding	P38484	51	GC21P033402	29.7334	https://www.genecards.org/cgi-bin/carddisp.pl?gene=IFNGR2
TFRC	Transferrin Receptor	Protein Coding	P02786	57	GC03M196144	29.0798	https://www.genecards.org/cgi-bin/carddisp.pl?gene=TFRC
ALG2	ALG2 Alpha-1,3/1,6-Mannosyltransferase	Protein Coding	Q9H553	49	GC09M099216	28.9336	https://www.genecards.org/cgi-bin/carddisp.pl?gene=ALG2
AK2	Adenylate Kinase 2	Protein Coding	P54819	54	GC01M033007	28.873	https://www.genecards.org/cgi-bin/carddisp.pl?gene=AK2
PNP	Purine Nucleoside Phosphorylase	Protein Coding	P00491	56	GC14P038215	28.5965	https://www.genecards.org/cgi-bin/carddisp.pl?gene=PNP
TAPBP	TAP Binding Protein	Protein Coding	O15533	51	GC06M033299	28.1369	https://www.genecards.org/cgi-bin/carddisp.pl?gene=TAPBP
IL21R-AS1	IL21R Antisense RNA 1	RNA Gene		18	GC16M027460	27.5563	https://www.genecards.org/cgi-bin/carddisp.pl?gene=IL21R-AS1
IL12B	Interleukin 12B	Protein Coding	P29460	52	GC05M159314	27.5407	https://www.genecards.org/cgi-bin/carddisp.pl?gene=IL12B
CXCR4	C-X-C Motif Chemokine Receptor 4	Protein Coding	P61073	59	GC02M136114	26.9939	https://www.genecards.org/cgi-bin/carddisp.pl?gene=CXCR4
RIPK1	Receptor Interacting Serine/Threonine Kinase 1	Protein Coding	Q13546	56	GC06P003520	26.8843	https://www.genecards.org/cgi-bin/carddisp.pl?gene=RIPK1
ISG15	ISG15 Ubiquitin Like Modifier	Protein Coding	P05161	53	GC01P001001	26.8835	https://www.genecards.org/cgi-bin/carddisp.pl?gene=ISG15
MYD88	MYD88 Innate Immune Signal Transduction Adaptor	Protein Coding	Q99836	56	GC03P038185	26.8438	https://www.genecards.org/cgi-bin/carddisp.pl?gene=MYD88
BTK	Bruton Tyrosine Kinase	Protein Coding	Q06187	61	GC0XM101349	26.8219	https://www.genecards.org/cgi-bin/carddisp.pl?gene=BTK
MTHFD1	Methylenetetrahydrofolate Dehydrogenase, Cyclohydrolase And Formyltetrahydrofolate Synthetase 1	Protein Coding	P11586	52	GC14P064388	26.7252	https://www.genecards.org/cgi-bin/carddisp.pl?gene=MTHFD1
RORC	RAR Related Orphan Receptor C	Protein Coding	P51449	50	GC01M151806	26.5449	https://www.genecards.org/cgi-bin/carddisp.pl?gene=RORC
CYBB	Cytochrome B-245 Beta Chain	Protein Coding	P04839	56	GC0XP037780	26.5092	https://www.genecards.org/cgi-bin/carddisp.pl?gene=CYBB
BCL10	BCL10 Immune Signaling Adaptor	Protein Coding	O95999	51	GC01M085265	25.5965	https://www.genecards.org/cgi-bin/carddisp.pl?gene=BCL10
IL10	Interleukin 10	Protein Coding	P22301	54	GC01M206767	25.5217	https://www.genecards.org/cgi-bin/carddisp.pl?gene=IL10
B2M	Beta-2-Microglobulin	Protein Coding	P61769	56	GC15P044711	25.1576	https://www.genecards.org/cgi-bin/carddisp.pl?gene=B2M
HELLS	Helicase, Lymphoid Specific	Protein Coding	Q9NRZ9	52	GC10P098635	25.0305	https://www.genecards.org/cgi-bin/carddisp.pl?gene=HELLS
IKZF1	IKAROS Family Zinc Finger 1	Protein Coding	Q13422	56	GC07P050303	24.9413	https://www.genecards.org/cgi-bin/carddisp.pl?gene=IKZF1
FCGR3A	Fc Gamma Receptor IIIa	Protein Coding	P08637	53	GC01M161541	24.8694	https://www.genecards.org/cgi-bin/carddisp.pl?gene=FCGR3A
BCL11B	BCL11 Transcription Factor B	Protein Coding	Q9C0K0	49	GC14M099169	24.7655	https://www.genecards.org/cgi-bin/carddisp.pl?gene=BCL11B
DOP1A	DOP1 Leucine Zipper Like Protein A	Protein Coding	Q5JWR5	40	GC06P104674	24.5748	https://www.genecards.org/cgi-bin/carddisp.pl?gene=DOP1A
CDCA7	Cell Division Cycle Associated 7	Protein Coding	Q9BWT1	49	GC02P173354	24.4073	https://www.genecards.org/cgi-bin/carddisp.pl?gene=CDCA7
IL2RB	Interleukin 2 Receptor Subunit Beta	Protein Coding	P14784	57	GC22M068173	24.3294	https://www.genecards.org/cgi-bin/carddisp.pl?gene=IL2RB
LOC121587541	H3K27ac-H3K4me1 HESC Enhancer GRCh37_chr16:30198450-30198989	Functional Element		4	GC16P048852	24.1047	https://www.genecards.org/cgi-bin/carddisp.pl?gene=LOC121587541
RMRP	RNA Component Of Mitochondrial RNA Processing Endoribonuclease	RNA Gene		26	GC09M035655	23.7345	https://www.genecards.org/cgi-bin/carddisp.pl?gene=RMRP
LOC126860552	BRD4-Independent Group 4 Enhancer GRCh37_chr9:285795-286994	Functional Element		4	GC09P000285	23.6599	https://www.genecards.org/cgi-bin/carddisp.pl?gene=LOC126860552
ICOSLG	Inducible T Cell Costimulator Ligand	Protein Coding	O75144	48	GC21M044222	23.3624	https://www.genecards.org/cgi-bin/carddisp.pl?gene=ICOSLG
ARPC1B	Actin Related Protein 2/3 Complex Subunit 1B	Protein Coding	O15143	50	GC07P099374	23.1378	https://www.genecards.org/cgi-bin/carddisp.pl?gene=ARPC1B
LOC126806211	CDK7 Strongly-Dependent Group 2 Enhancer GRCh37_chr2:47201305-47202504	Functional Element		4	GC02P047022	23.1234	https://www.genecards.org/cgi-bin/carddisp.pl?gene=LOC126806211
FADD	Fas Associated Via Death Domain	Protein Coding	Q13158	53	GC11P070203	23.0734	https://www.genecards.org/cgi-bin/carddisp.pl?gene=FADD
SYK	Spleen Associated Tyrosine Kinase	Protein Coding	P43405	57	GC09P094897	22.8277	https://www.genecards.org/cgi-bin/carddisp.pl?gene=SYK
TNFSF12	TNF Superfamily Member 12	Protein Coding	O43508	45	GC17P013018	22.5874	https://www.genecards.org/cgi-bin/carddisp.pl?gene=TNFSF12
MYH7	Myosin Heavy Chain 7	Protein Coding	P12883	53	GC14M023412	22.3774	https://www.genecards.org/cgi-bin/carddisp.pl?gene=MYH7
MS4A1	Membrane Spanning 4-Domains A1	Protein Coding	P11836	54	GC11P060545	22.1753	https://www.genecards.org/cgi-bin/carddisp.pl?gene=MS4A1
CD81	CD81 Molecule	Protein Coding	P60033	53	GC11P002963	22.156	https://www.genecards.org/cgi-bin/carddisp.pl?gene=CD81
DOCK8-AS1	DOCK8 Antisense RNA 1	RNA Gene	Q5T8R8	32	GC09M000368	22.1126	https://www.genecards.org/cgi-bin/carddisp.pl?gene=DOCK8-AS1
MYOC	Myocilin	Protein Coding	Q99972	49	GC01M171604	21.9296	https://www.genecards.org/cgi-bin/carddisp.pl?gene=MYOC
LAT	Linker For Activation Of T Cells	Protein Coding	O43561	54	GC16P046960	21.9046	https://www.genecards.org/cgi-bin/carddisp.pl?gene=LAT
SH2D1A	SH2 Domain Containing 1A	Protein Coding	O60880	53	GC0XP124227	21.8938	https://www.genecards.org/cgi-bin/carddisp.pl?gene=SH2D1A
LOC126861898	BRD4-Independent Group 4 Enhancer GRCh37_chr14:23893609-23894808	Functional Element		4	GC14P039033	21.7629	https://www.genecards.org/cgi-bin/carddisp.pl?gene=LOC126861898
FOXP3	Forkhead Box P3	Protein Coding	Q9BZS1	54	GC0XM049250	21.7203	https://www.genecards.org/cgi-bin/carddisp.pl?gene=FOXP3
CD27-AS1	CD27 Antisense RNA 1	RNA Gene		18	GC12M006439	21.6642	https://www.genecards.org/cgi-bin/carddisp.pl?gene=CD27-AS1
CXCL12	C-X-C Motif Chemokine Ligand 12	Protein Coding	P48061	52	GC10M044370	21.632	https://www.genecards.org/cgi-bin/carddisp.pl?gene=CXCL12
CCL5	C-C Motif Chemokine Ligand 5	Protein Coding	P13501	50	GC17M035871	21.5117	https://www.genecards.org/cgi-bin/carddisp.pl?gene=CCL5
TLR3	Toll Like Receptor 3	Protein Coding	O15455	58	GC04P186059	21.3271	https://www.genecards.org/cgi-bin/carddisp.pl?gene=TLR3
PI4KA	Phosphatidylinositol 4-Kinase Alpha	Protein Coding	P42356	55	GC22M020707	21.3153	https://www.genecards.org/cgi-bin/carddisp.pl?gene=PI4KA
CCL3	C-C Motif Chemokine Ligand 3	Protein Coding	P10147	46	GC17M036088	21.2461	https://www.genecards.org/cgi-bin/carddisp.pl?gene=CCL3
C11orf65	Chromosome 11 Open Reading Frame 65	Protein Coding	Q8NCR3	37	GC11M108308	21.231	https://www.genecards.org/cgi-bin/carddisp.pl?gene=C11orf65
BACH2	BTB Domain And CNC Homolog 2	Protein Coding	Q9BYV9	50	GC06M089926	20.9277	https://www.genecards.org/cgi-bin/carddisp.pl?gene=BACH2
IFNAR2	Interferon Alpha And Beta Receptor Subunit 2	Protein Coding	P48551	56	GC21P033229	20.5255	https://www.genecards.org/cgi-bin/carddisp.pl?gene=IFNAR2
WAS	WASP Actin Nucleation Promoting Factor	Protein Coding	P42768	54	GC0XP048676	20.4919	https://www.genecards.org/cgi-bin/carddisp.pl?gene=WAS
IL21	Interleukin 21	Protein Coding	Q9HBE4	51	GC04M122612	20.2876	https://www.genecards.org/cgi-bin/carddisp.pl?gene=IL21
